# Supplementary material for: Modeling the significance of corporate social responsibility on green capabilities and sustainability performance
Source: Heliyon. 2024 Oct 5;10(19):e38991. doi: 10.1016/j.heliyon.2024.e38991 (PMC11492346; doi:10.1016/j.heliyon.2024.e38991)
Supplement: Multimedia component 3 [file mmc3.csv]

Gender	Age	Education	Position	Tenure	FirmEstablished	FirmType	Typeoffirm	FirmSize	DegreeofCrossBordereCommerceEngagement	CES1	CES2	CES3	CES4	CES5	CES6	CES7	CIS1	CIS2	CIS3	CIS4	CIS5	CIS6	CIS7	CIS8	CIS9	GIC1	GIC2	GIC3	GIC4	GIC5	GIC6	GDC1	GDC2	GDC3	GDC4	GDC5	ECP1	ECP2	ECP3	ECP4	ECP5	ECP6	SOP1	SOP2	SOP3	SOP4	SOP5	SOP6	ENP1
1	6	2	1	6	1	1	12	2	6	1	2	3	4	5	6	7	7	6	5	4	3	2	1	2	3	4	5	6	7	6	5	4	3	2	1	2	3	4	5	6	7	6	5	4	3	2	1	2	3
1	4	2	2	3	4	3	10	1	6	7	7	6	7	7	7	7	4	6	4	4	4	4	4	5	5	2	3	2	3	2	4	2	1	1	7	3	7	1	1	2	1	1	2	1	1	2	7	1	3
2	5	2	3	1	1	3	1	2	6	2	7	1	2	1	2	2	1	7	2	1	1	1	1	2	7	1	1	1	7	1	1	2	7	2	1	3	5	5	5	4	5	5	3	3	2	3	4	2	7
1	2	3	3	2	6	2	12	2	6	6	7	7	6	5	7	4	6	7	6	4	6	6	7	7	7	4	5	5	6	6	5	7	7	6	6	5	3	2	3	3	4	4	6	6	6	6	7	4	7
2	3	3	3	3	6	1	1	2	6	6	6	6	7	6	6	6	4	7	6	6	4	5	5	7	6	5	5	5	5	5	5	5	5	5	5	5	5	5	5	5	5	5	5	5	6	5	5	5	7
2	3	3	3	3	6	1	1	2	6	4	5	5	4	5	4	4	5	4	5	5	4	5	5	7	6	5	4	5	4	5	5	4	5	5	4	5	5	4	4	5	5	7	5	5	5	5	5	7	6
1	3	3	3	3	6	1	1	2	6	5	5	5	5	5	5	5	5	5	5	5	5	5	5	5	5	5	5	5	5	5	5	5	5	5	5	5	5	5	5	5	5	5	5	5	5	5	5	5	5
1	3	3	1	4	5	3	7	2	6	6	6	6	5	5	6	6	5	5	6	5	6	6	5	5	6	4	4	4	5	2	6	6	7	5	6	6	6	6	6	6	6	6	6	3	5	6	5	7	5
2	2	3	1	3	3	3	3	1	6	4	4	4	4	4	4	4	4	4	4	4	4	4	4	4	4	2	3	1	2	2	2	1	2	1	2	2	2	4	3	4	3	4	4	4	4	4	4	4	4
2	2	3	2	2	3	3	3	1	6	6	6	5	7	6	5	6	5	6	6	6	6	6	7	7	7	3	3	2	1	2	1	1	1	2	2	2	6	6	6	6	5	5	6	6	5	6	5	5	5
2	3	4	3	2	4	3	4	2	6	6	6	6	6	6	6	6	6	6	6	6	6	6	6	6	6	6	6	6	6	6	6	6	6	6	6	6	6	6	6	6	6	6	6	6	4	7	6	6	6
2	4	4	2	4	5	1	4	1	6	7	7	7	7	7	7	7	4	4	4	4	4	5	6	3	4	7	7	7	7	1	7	7	7	7	7	7	3	4	4	5	3	4	6	6	4	6	6	6	6
2	2	4	2	2	4	2	7	2	6	6	7	7	7	7	7	7	7	7	7	7	7	7	7	7	7	2	1	3	2	1	3	3	1	2	3	1	7	5	6	7	5	6	6	5	7	6	6	7	7
1	3	4	1	2	4	2	3	1	6	5	6	5	6	5	6	5	6	5	6	5	6	6	5	6	5	3	2	1	1	2	3	1	2	3	1	2	6	5	6	5	6	5	6	6	5	6	5	5	6
2	2	4	1	3	4	3	3	2	6	7	7	7	7	7	7	7	7	7	7	7	7	7	7	7	7	1	1	1	3	3	3	1	2	3	3	2	7	7	7	7	7	7	7	7	7	7	7	7	7
2	2	4	1	3	4	3	1	2	6	7	7	7	7	7	7	7	7	7	7	7	7	7	7	7	7	2	2	2	2	2	2	2	2	2	2	2	7	7	7	7	7	7	7	7	7	7	7	7	7
2	2	4	1	3	3	3	3	2	6	7	7	7	7	7	7	7	7	7	7	7	7	7	7	7	7	1	2	3	2	2	1	1	1	1	1	1	7	7	7	7	7	7	7	7	7	7	7	7	7
2	3	4	1	3	4	3	3	2	6	7	7	7	7	7	7	7	7	7	7	7	7	7	7	7	7	3	3	3	3	3	3	3	3	3	3	3	5	5	5	5	5	5	5	5	5	5	5	5	5
1	2	5	1	3	4	2	7	2	6	6	6	7	7	7	7	6	4	4	6	4	3	6	6	5	5	6	4	6	5	6	5	6	5	5	4	6	6	6	5	6	6	6	6	6	6	6	6	6	6
2	3	5	1	2	4	3	3	2	6	7	7	7	7	7	7	7	7	7	7	7	7	7	7	7	7	3	3	3	3	3	3	3	3	3	3	3	7	7	7	7	7	7	7	7	7	7	7	7	7
1	2	5	1	3	4	3	7	2	6	7	7	7	7	7	7	7	7	7	7	7	7	7	7	7	7	2	3	1	1	2	2	1	2	1	2	1	7	7	7	7	7	7	7	7	7	7	7	7	7
2	2	5	1	2	4	3	1	2	6	7	7	7	7	7	7	7	7	7	7	7	7	7	7	7	7	2	3	1	1	2	2	1	2	1	2	1	7	7	7	7	7	7	7	7	7	7	7	7	7
1	3	5	1	3	4	3	9	2	6	5	5	5	5	5	5	5	5	5	5	5	5	5	5	5	5	2	2	2	2	2	2	2	2	2	2	2	5	5	5	5	5	5	5	5	5	5	5	5	6
2	2	5	1	3	4	3	1	2	6	7	7	7	7	7	7	7	7	7	7	7	7	7	7	7	7	2	2	2	2	2	2	2	2	2	2	2	7	7	7	7	7	7	7	7	7	7	7	7	7
2	2	5	1	2	4	3	3	2	6	7	7	7	7	7	7	7	7	7	7	2	3	3	1	7	3	3	1	3	1	1	4	3	1	3	4	4	4	4	4	4	4	4	4	4	4	4	4	4	4
2	2	5	1	3	4	3	4	2	6	7	7	7	7	7	7	7	6	6	7	7	6	7	7	7	7	3	3	2	3	3	3	3	3	3	3	3	6	6	7	7	6	7	7	7	7	6	6	7	7
2	2	5	1	2	3	3	3	2	6	7	7	7	7	7	7	4	7	7	7	7	7	7	7	7	7	2	3	1	1	2	2	1	3	3	2	1	7	7	7	7	6	7	7	7	7	7	7	7	7
2	2	5	1	2	3	3	3	2	6	7	7	7	7	7	5	7	6	7	6	7	7	7	7	7	7	2	3	1	1	2	2	3	3	2	3	2	7	7	7	7	7	7	7	7	7	7	7	7	7
2	3	5	1	3	4	3	3	2	6	7	7	7	7	7	5	6	7	7	7	7	7	7	7	7	7	2	2	2	2	2	2	3	3	3	3	3	6	6	6	6	6	6	4	4	4	4	4	4	4
2	2	5	1	3	3	3	1	1	6	6	7	5	5	4	4	5	6	7	7	7	4	5	6	6	7	3	3	3	3	3	3	2	2	2	2	2	7	7	6	5	5	7	4	5	6	5	4	5	6
2	3	5	2	3	4	3	3	2	6	7	7	7	7	7	7	7	7	7	7	7	7	7	7	7	7	2	4	1	1	3	3	1	3	1	3	3	7	7	6	7	7	7	7	7	7	7	7	7	7
2	2	5	1	3	3	3	3	2	6	7	7	7	7	7	7	7	7	7	7	7	7	7	7	7	7	7	7	7	7	7	7	1	1	1	1	1	6	6	6	6	6	6	7	7	7	7	7	7	6
2	2	5	1	3	4	3	3	2	6	5	6	5	6	5	6	5	5	6	5	6	5	6	5	6	5	1	2	3	1	2	3	1	2	3	1	2	5	6	7	5	6	7	5	6	7	5	6	7	5
1	2	5	1	3	4	3	3	2	6	6	7	6	5	5	7	6	6	5	7	6	7	1	6	6	7	1	2	1	2	1	2	1	2	1	2	1	7	6	7	6	5	4	5	4	6	7	4	6	4
1	2	5	1	3	4	3	3	2	6	4	5	6	4	5	3	5	4	3	5	4	5	6	7	4	5	1	1	1	1	1	1	1	3	2	3	1	5	4	5	4	5	4	5	4	5	4	5	4	5
2	2	5	1	2	3	2	7	2	6	7	7	7	7	7	7	7	7	7	6	7	6	7	6	7	7	1	1	2	1	1	2	2	1	1	2	1	7	7	7	7	7	7	7	7	6	7	7	7	7
2	2	5	1	2	3	3	1	2	6	7	7	7	6	7	6	6	1	2	1	2	1	1	1	3	2	2	2	1	1	2	1	3	2	2	1	2	3	2	1	2	1	2	3	2	3	4	5	6	7
2	2	5	1	4	3	2	3	2	6	5	6	7	7	6	6	5	1	2	3	1	2	3	1	2	3	1	2	3	1	2	3	5	6	7	6	5	5	6	7	7	6	5	5	6	7	7	6	5	5
2	2	5	2	4	4	3	4	2	6	7	6	7	7	6	7	7	6	6	7	6	6	7	6	7	7	2	1	2	2	1	1	1	2	1	2	1	7	6	6	6	7	7	6	7	7	7	6	6	6
2	3	5	1	3	4	3	7	2	6	7	6	5	4	3	2	1	5	6	7	6	5	4	3	2	1	1	2	3	2	1	2	3	2	1	2	3	1	2	3	4	5	6	7	6	5	4	3	2	1
2	2	5	2	3	5	1	7	1	6	5	4	4	4	5	6	7	5	4	5	5	4	5	5	5	4	2	2	1	2	3	3	2	1	2	3	2	4	5	6	5	5	6	6	5	6	6	5	6	7
2	2	5	1	3	3	3	3	2	6	6	6	6	6	6	6	6	6	6	6	6	6	6	6	6	6	1	1	1	1	1	1	1	1	1	1	1	5	5	5	5	5	5	5	5	5	5	5	5	4
2	5	2	3	3	4	3	3	2	5	5	5	4	6	3	5	5	2	3	2	2	4	3	2	3	3	5	5	4	5	4	4	2	7	1	1	1	3	3	3	1	3	3	3	1	3	2	2	4	1
1	4	2	3	2	4	3	6	1	5	4	6	7	5	6	5	5	7	7	7	6	7	7	7	7	2	6	6	6	6	6	6	7	7	6	7	7	6	6	6	6	6	5	4	4	4	4	5	4	6
2	2	2	3	1	2	2	2	2	5	7	7	7	7	7	7	2	2	3	3	3	3	3	3	2	3	7	7	1	7	7	7	6	7	5	6	6	5	5	6	5	5	5	5	5	6	5	6	6	4
2	2	2	3	2	5	3	7	1	5	5	5	4	5	4	4	4	5	4	4	5	4	4	7	5	4	2	3	2	7	1	1	6	6	6	6	5	3	2	2	4	2	3	7	4	5	4	5	6	6
2	3	2	3	3	3	2	3	2	5	2	2	3	3	3	4	3	4	3	1	3	3	4	4	3	2	4	4	3	6	4	5	5	5	4	5	5	4	4	4	5	4	6	2	2	3	3	2	3	7
2	4	2	3	1	2	3	1	1	5	2	2	2	7	2	2	3	3	2	3	2	2	3	2	3	7	7	7	6	7	7	2	5	6	4	6	7	6	6	7	7	7	7	4	6	5	5	5	7	4
2	3	2	2	3	4	1	7	2	5	4	4	4	4	4	4	4	2	2	1	7	2	2	1	1	7	2	4	2	3	3	3	6	6	5	6	6	3	3	1	1	4	1	4	5	6	6	5	6	2
1	6	2	3	3	5	1	4	1	5	6	6	7	5	5	5	6	5	6	6	5	6	4	4	5	5	5	6	5	6	5	6	6	5	5	5	5	5	6	4	6	6	6	6	4	4	6	5	5	6
1	4	2	2	5	5	1	10	1	5	6	3	6	6	5	6	6	5	5	6	5	4	5	6	5	5	5	5	6	5	6	6	6	6	6	6	7	4	6	5	6	5	6	4	5	6	7	4	6	5
2	4	2	3	1	3	2	10	2	5	2	3	3	2	2	3	1	5	7	6	7	6	7	7	6	6	6	6	6	5	6	6	7	7	7	7	1	6	6	4	5	5	6	5	5	5	6	5	6	6
2	4	2	3	2	5	1	3	2	5	7	2	3	2	1	1	2	4	4	4	4	4	5	5	5	4	2	1	1	7	1	1	3	2	3	3	2	3	3	3	3	3	3	2	4	2	2	2	2	2
1	5	2	3	2	4	3	1	1	5	4	2	4	4	4	5	6	3	3	2	2	2	3	3	2	4	1	1	7	1	1	1	2	2	1	3	3	3	5	5	4	4	4	7	2	1	2	2	1	2
1	3	3	2	4	6	2	12	2	5	7	7	7	7	7	7	7	7	7	7	7	7	7	7	7	7	7	7	7	7	7	7	7	7	7	7	7	7	7	7	7	7	7	7	7	4	7	7	7	7
1	4	3	3	6	6	1	12	1	5	7	7	7	7	7	7	7	7	7	7	7	7	7	7	7	7	7	7	7	7	7	7	7	7	7	7	7	7	7	7	7	7	7	7	7	7	7	7	7	5
2	4	3	2	5	5	1	5	2	5	7	1	2	1	1	2	2	7	1	2	1	2	1	7	2	2	4	4	4	5	5	5	5	5	5	6	5	1	1	2	1	7	1	6	5	6	6	6	5	3
1	4	3	1	6	6	2	4	1	5	7	7	7	6	7	7	7	1	3	2	3	3	3	2	3	3	1	7	7	7	6	7	6	5	7	6	5	2	3	3	3	3	3	7	7	6	7	7	7	7
1	2	4	3	3	6	1	10	2	5	3	4	4	4	4	4	4	4	4	4	4	3	4	4	4	4	3	4	4	4	4	4	3	4	4	4	4	3	4	4	4	4	4	3	4	4	4	4	4	4
2	4	4	1	4	6	2	4	2	5	6	7	6	6	6	5	5	4	5	5	4	4	4	5	4	4	5	4	6	5	4	4	5	7	6	6	5	6	5	3	5	5	5	3	3	3	3	4	3	6
1	3	4	1	4	6	3	1	2	5	5	6	5	5	6	6	6	5	4	4	4	5	4	4	4	5	7	7	7	2	7	7	5	5	5	5	7	5	6	6	5	6	6	5	5	6	6	6	7	5
1	2	4	2	3	3	3	10	1	5	5	4	6	7	6	6	6	5	5	5	7	5	5	5	3	5	7	7	7	2	7	7	5	6	5	6	6	7	7	7	2	7	7	5	5	5	5	5	5	7
1	6	4	1	6	6	3	8	1	5	1	7	2	1	1	2	1	7	1	1	1	1	2	1	7	7	3	3	1	5	2	3	6	6	5	6	5	1	3	3	3	1	7	1	1	1	2	7	2	4
2	2	4	1	3	4	3	3	2	5	7	7	6	7	7	7	7	7	6	7	5	6	5	7	6	7	1	2	3	1	2	3	2	1	3	2	3	7	7	7	7	7	7	7	6	6	7	7	7	7
2	3	4	1	4	4	2	7	2	5	6	6	6	6	6	6	6	5	6	7	6	6	6	7	6	6	2	2	1	2	2	1	2	1	2	2	1	6	5	6	6	6	5	6	5	6	7	6	6	7
2	3	4	2	2	3	1	1	1	5	6	6	5	7	5	6	6	5	6	6	6	6	6	7	7	7	2	3	1	1	3	3	1	3	1	2	2	1	3	3	1	3	2	5	4	3	5	5	5	6
2	2	4	2	2	4	1	4	2	5	6	6	7	6	6	7	5	6	7	6	6	5	6	6	5	6	3	2	1	2	3	2	2	2	1	3	2	6	5	6	5	6	7	6	7	5	5	6	5	6
1	2	5	2	3	4	3	3	2	5	3	2	3	3	4	1	1	3	4	3	2	5	2	3	1	1	2	3	1	1	2	2	1	2	1	1	3	3	3	4	5	6	6	3	4	5	5	6	4	4
1	2	5	1	2	4	3	2	2	5	5	6	6	5	4	3	4	5	5	5	4	4	5	4	4	5	2	3	1	1	2	2	1	2	2	2	2	5	5	5	5	5	5	7	6	5	7	5	6	6
2	3	5	1	3	3	3	9	2	5	7	7	7	7	4	7	4	7	7	7	7	7	7	7	7	7	2	3	1	2	2	2	1	2	3	1	2	7	7	7	7	7	7	7	7	4	7	7	7	7
2	3	5	1	3	4	2	4	2	5	7	7	7	7	7	7	7	7	7	7	7	7	7	7	7	7	2	3	1	1	1	2	1	2	3	3	2	2	3	7	4	5	2	4	3	7	7	4	4	3
2	2	5	2	3	4	3	4	2	5	7	7	7	7	7	7	7	7	7	7	7	7	7	7	7	7	2	2	3	2	1	2	3	2	1	3	2	7	7	7	5	3	6	5	6	7	6	6	7	4
2	2	5	2	2	6	3	2	2	5	6	6	6	7	7	7	7	6	6	7	6	7	6	7	6	7	1	2	1	2	3	1	1	2	3	2	1	7	7	6	6	7	6	5	6	7	7	6	5	6
2	3	5	2	3	4	3	2	1	5	6	5	7	7	6	7	6	6	7	6	7	6	7	6	7	7	1	2	3	2	1	2	1	2	3	2	2	6	6	5	6	7	6	5	6	7	6	6	5	5
1	6	2	3	1	1	1	5	1	4	3	3	3	3	3	3	3	7	7	1	1	4	1	1	1	1	5	6	6	6	5	6	6	6	6	4	5	6	5	4	6	5	6	6	4	5	6	6	6	1
2	3	2	3	2	4	1	5	1	4	7	5	7	6	7	7	7	5	6	5	5	5	5	5	5	6	5	6	6	6	6	6	5	6	5	5	6	3	3	3	3	3	3	5	5	5	6	6	5	6
2	2	2	3	2	4	3	7	1	4	1	1	7	1	2	1	2	5	5	4	5	5	4	5	6	5	5	4	4	4	4	5	6	5	7	6	6	6	4	6	6	6	5	6	6	6	6	6	6	2
2	3	2	3	2	2	1	10	1	4	7	7	7	7	7	7	7	5	6	5	5	6	6	5	5	6	7	7	6	7	7	7	6	7	7	7	7	7	7	6	7	1	7	6	6	5	6	5	6	7
1	3	2	3	2	2	1	7	1	4	5	5	6	6	6	5	6	5	4	5	6	5	6	5	5	6	5	6	5	5	5	6	7	7	7	7	7	6	5	6	5	6	6	6	5	5	7	5	6	4
2	3	2	2	4	5	3	5	2	4	5	4	6	7	6	6	6	5	5	5	7	5	5	5	3	5	7	7	7	2	7	7	5	6	5	6	6	7	7	7	2	7	7	5	5	5	5	5	5	7
1	3	2	3	1	3	1	5	1	4	4	4	4	4	4	4	4	5	5	4	6	6	5	5	5	5	1	1	1	1	7	3	6	6	5	5	5	6	6	6	6	6	7	5	6	5	5	5	4	2
2	2	2	3	2	2	3	10	2	4	6	6	6	6	5	5	6	7	7	7	6	7	2	7	7	7	5	4	5	5	6	6	6	5	5	6	6	5	6	5	5	5	6	6	6	6	6	4	6	6
1	3	2	3	2	3	2	5	1	4	6	5	5	5	5	5	6	6	6	4	6	6	6	6	5	6	5	6	6	6	6	6	5	4	5	4	5	6	6	6	6	6	4	3	5	5	6	4	5	5
2	4	2	3	2	3	3	3	1	4	6	6	6	5	6	7	5	4	5	5	5	5	7	5	6	5	6	6	4	5	6	6	5	3	6	7	5	4	3	3	4	3	4	7	7	6	7	7	7	2
1	5	2	3	1	4	1	11	2	4	5	5	5	6	5	5	5	6	5	6	6	6	6	6	6	7	7	5	5	6	6	6	2	3	3	2	2	3	3	2	3	3	3	6	7	7	7	7	3	6
1	3	2	3	2	5	2	4	2	4	6	6	6	5	6	5	7	7	7	7	7	7	1	7	7	7	7	7	7	7	1	7	2	3	3	2	4	5	5	6	4	5	6	6	6	6	6	6	6	4
2	4	2	3	3	3	3	1	2	4	5	6	7	6	6	6	6	5	4	5	4	5	4	5	5	6	5	6	6	5	7	7	6	6	5	6	5	5	5	4	6	5	6	6	4	5	6	5	5	7
2	3	2	3	1	3	1	7	1	4	6	5	6	6	4	5	6	7	1	7	7	7	7	7	6	7	5	5	5	5	6	6	5	5	6	6	5	5	5	6	6	6	6	5	4	5	4	5	4	6
2	2	2	3	1	2	1	4	2	4	7	7	7	7	7	7	2	5	5	6	6	5	5	6	6	5	7	7	1	7	7	7	7	7	6	7	7	6	7	7	2	7	7	7	6	7	5	7	7	5
1	4	2	3	2	2	1	2	2	4	5	5	5	6	4	6	5	4	6	5	5	5	6	5	5	5	5	6	5	7	6	6	5	6	5	6	6	6	6	5	7	5	6	6	4	5	6	6	5	6
1	3	2	3	2	3	2	9	2	4	4	5	5	5	4	6	5	3	3	3	2	3	4	3	3	4	6	6	5	6	6	6	5	5	5	6	6	6	7	6	5	6	6	6	7	2	7	7	7	7
1	2	2	3	2	2	2	8	1	4	7	7	7	7	6	7	7	5	6	5	6	6	6	6	6	7	6	5	4	6	5	6	7	7	7	7	7	5	5	5	6	5	5	5	5	5	5	6	5	5
1	4	2	3	3	5	2	6	2	4	5	6	6	6	5	6	5	5	6	5	5	5	6	5	5	5	6	4	4	6	5	5	2	3	2	3	3	5	5	6	6	6	6	4	5	6	6	5	4	6
2	3	2	3	2	2	1	2	1	4	5	6	6	5	6	5	7	5	4	5	4	6	5	6	3	7	5	6	6	5	5	5	6	7	6	6	5	5	5	4	6	5	7	5	5	4	6	6	5	6
2	3	2	3	2	3	2	3	1	4	3	5	6	5	5	5	4	1	7	7	7	7	7	7	7	7	6	6	6	6	6	7	6	6	5	5	6	5	5	4	5	5	4	6	6	5	6	7	5	7
1	3	3	3	4	6	1	11	1	4	6	6	6	6	6	6	6	6	6	6	6	6	6	6	6	6	6	6	6	6	6	6	6	6	6	6	6	6	6	6	6	6	6	7	7	7	7	7	7	7
2	3	3	2	2	4	2	4	1	4	6	6	6	6	6	6	6	6	6	6	6	6	6	6	6	6	6	6	6	6	6	6	6	6	6	6	6	6	6	6	6	6	6	6	6	6	6	6	6	5
1	3	3	3	3	6	1	1	1	4	4	4	5	4	4	5	4	4	5	4	5	4	4	4	4	4	5	4	4	4	4	5	4	4	4	4	4	4	4	4	4	4	4	4	4	4	4	4	4	4
2	3	3	1	4	5	1	2	1	4	4	5	4	6	5	6	6	7	7	1	6	7	6	7	7	7	6	6	7	6	5	5	7	7	6	7	7	1	7	7	7	6	7	6	6	6	7	7	5	7
2	3	3	1	4	4	2	9	1	4	6	5	6	7	5	4	6	6	5	6	5	5	5	5	5	6	5	6	6	6	4	6	5	6	5	5	7	6	6	6	5	4	5	4	6	5	7	6	5	6
1	3	3	1	4	4	1	4	1	4	7	5	5	6	6	6	5	4	4	5	5	5	4	5	3	5	3	3	3	3	3	3	5	7	5	6	5	7	7	7	2	7	7	6	6	5	5	6	7	5
1	3	3	2	3	3	1	1	1	4	6	6	5	7	5	6	5	5	5	5	6	5	6	5	5	5	6	5	5	5	5	6	6	5	5	6	7	5	5	5	5	6	5	4	4	4	5	4	4	7
1	4	3	1	4	4	2	4	1	4	6	6	6	6	5	5	5	4	4	4	4	4	4	4	4	4	5	6	5	5	7	5	5	6	5	5	6	6	5	4	5	7	5	4	5	4	4	5	4	6
2	2	3	2	3	4	1	2	1	4	6	6	6	6	5	6	7	7	1	1	1	7	3	1	1	1	5	6	6	6	5	6	5	6	6	6	6	1	7	1	1	3	1	4	4	4	5	4	4	3
1	2	3	2	3	3	2	2	1	4	7	6	7	7	7	7	7	6	5	5	6	5	7	6	6	6	5	6	6	6	5	5	7	7	6	7	7	3	2	4	3	3	4	6	5	5	6	5	6	7
1	2	3	2	2	3	2	5	1	4	4	5	6	5	6	5	5	5	6	6	6	6	6	7	6	6	3	3	3	3	2	3	6	4	6	5	6	2	3	3	4	2	3	7	4	5	5	5	5	4
1	2	3	2	2	4	3	3	1	4	4	5	4	6	5	6	6	7	7	1	6	7	6	7	7	7	6	6	7	6	5	5	7	7	6	7	7	1	7	7	7	6	7	6	6	6	7	7	5	7
2	2	3	2	3	4	2	2	1	4	5	6	6	6	5	6	5	6	6	6	6	6	6	6	5	6	5	5	4	5	5	5	6	7	7	7	7	5	5	5	5	5	7	6	4	5	5	4	5	5
1	3	3	2	4	4	2	6	1	4	5	6	4	6	6	5	4	6	6	6	6	6	7	6	6	7	5	5	5	4	5	5	6	6	6	6	6	5	5	6	5	5	6	3	5	6	5	5	5	5
2	2	3	2	3	5	2	7	1	4	3	4	4	6	4	6	3	5	5	6	6	6	6	6	4	6	7	7	7	7	7	1	6	6	5	6	6	7	7	7	7	1	7	5	7	4	5	4	6	5
1	2	3	2	3	3	1	2	1	4	5	5	6	6	5	5	5	4	6	5	5	6	5	5	4	6	4	5	5	5	5	5	5	5	5	6	6	6	6	6	5	5	6	6	5	5	6	6	5	5
2	2	3	2	3	3	1	4	1	4	5	5	5	5	5	7	5	4	3	3	5	5	4	5	4	4	2	7	7	7	7	7	5	6	6	7	6	3	3	2	3	3	4	4	6	5	6	7	5	5
1	3	3	2	3	4	2	2	1	4	4	6	6	6	4	5	6	6	6	7	6	5	6	5	6	6	6	6	6	5	5	5	5	5	4	4	6	5	5	5	5	5	5	5	5	5	7	6	4	6
2	3	3	1	4	5	1	5	1	4	7	7	7	7	6	7	7	4	5	5	6	5	6	4	5	4	3	2	3	3	3	3	7	6	7	7	7	6	6	6	6	6	6	5	5	5	6	5	6	6
1	3	3	2	4	5	2	4	1	4	7	7	7	6	7	7	7	6	5	5	7	6	6	6	6	6	6	6	5	5	4	6	7	7	7	7	7	6	7	6	7	7	7	5	4	3	4	5	4	6
2	2	3	2	3	3	2	1	1	4	5	5	6	6	5	6	7	6	5	5	5	5	5	5	6	6	6	5	5	5	5	5	7	7	7	7	7	6	5	5	5	5	6	3	6	6	6	6	6	5
1	2	3	2	2	5	2	10	1	4	6	5	6	5	5	5	5	6	6	6	6	7	7	7	6	5	4	5	6	6	6	6	5	7	5	6	6	6	7	6	6	5	6	5	6	6	6	6	5	5
2	2	3	2	2	2	1	1	1	4	6	6	5	5	5	6	6	5	5	5	5	5	5	5	5	5	4	5	6	5	6	5	5	5	6	6	5	4	5	4	6	4	5	5	5	5	6	6	6	5
1	5	3	2	5	5	3	8	1	4	5	5	6	6	5	6	6	7	7	6	2	7	7	7	7	7	2	3	3	3	3	3	7	7	6	7	7	5	6	6	5	6	6	3	4	4	4	4	4	2
2	4	3	1	4	4	1	2	1	4	7	7	7	7	6	7	7	7	7	7	7	7	7	1	7	7	6	7	7	1	7	7	5	4	5	4	5	4	5	5	4	4	5	7	7	6	7	7	7	4
2	4	3	2	4	4	2	5	1	4	7	7	7	7	7	7	2	2	3	3	3	3	3	3	2	3	7	7	1	7	7	7	6	7	5	6	6	5	5	6	5	5	5	5	5	6	5	6	6	4
1	4	3	2	4	4	2	7	1	4	7	7	7	7	5	7	7	5	4	6	5	4	6	7	6	4	6	5	5	6	6	7	7	6	7	7	7	7	1	7	1	1	1	6	6	5	6	6	5	6
1	4	3	2	5	5	3	6	2	4	6	6	5	6	3	6	6	2	5	6	5	5	5	6	5	5	4	4	5	4	4	5	7	7	7	7	7	6	6	5	7	6	5	1	7	7	7	7	7	5
1	4	3	2	4	4	2	2	1	4	7	7	7	7	7	1	7	7	5	7	7	7	7	3	7	7	3	3	3	3	3	2	4	5	6	5	6	3	5	5	7	4	4	7	7	7	1	7	7	4
2	2	3	2	2	3	1	8	1	4	6	5	6	5	5	7	6	4	4	4	4	5	5	5	5	4	6	6	6	6	5	6	3	3	1	2	4	4	4	4	7	6	6	4	6	5	5	5	5	6
1	3	3	2	4	4	1	5	1	4	6	6	5	5	6	6	5	5	5	5	6	6	5	6	6	5	6	5	5	5	6	6	5	5	6	6	6	5	5	5	5	4	5	7	6	6	5	7	6	6
1	3	3	2	4	5	2	4	1	4	6	5	6	6	6	5	6	6	6	5	5	7	6	7	5	6	5	5	5	6	5	5	5	5	6	6	5	5	5	5	6	6	6	6	6	6	6	5	6	5
2	2	3	2	3	4	2	3	1	4	6	5	6	6	5	6	6	4	6	4	6	6	4	6	6	6	6	5	6	6	5	5	6	6	4	6	6	5	6	5	6	5	5	6	3	5	4	4	4	6
2	3	3	2	3	5	2	3	1	4	7	7	7	7	7	7	7	5	4	4	4	4	5	4	4	4	7	7	6	7	6	7	6	5	6	6	6	6	5	6	5	5	6	7	7	7	6	7	7	7
1	3	3	1	4	4	1	9	1	4	5	5	6	6	5	5	6	7	7	7	7	6	7	7	7	1	3	5	5	7	6	5	7	7	7	7	7	5	5	5	5	5	6	5	7	5	6	4	6	5
2	2	3	2	3	3	2	5	1	4	5	5	5	4	3	6	5	5	4	4	4	6	4	4	3	4	4	5	6	5	6	7	5	6	5	6	7	4	4	3	4	4	5	3	3	2	3	3	2	7
2	3	3	1	4	4	1	1	1	4	5	5	5	4	4	6	5	7	7	7	7	7	7	7	1	7	3	2	3	3	3	3	6	5	6	7	5	6	7	7	6	7	7	7	7	2	7	7	7	5
2	2	3	2	3	4	2	4	1	4	7	3	6	6	5	6	6	5	6	6	6	7	6	6	6	7	3	2	3	4	2	3	5	6	6	6	6	7	7	1	7	7	7	3	3	3	3	3	3	7
2	3	3	1	4	4	2	7	1	4	6	6	7	6	5	7	6	6	7	5	7	6	6	6	5	6	4	5	5	5	5	6	5	5	5	5	5	6	5	5	5	4	5	6	6	6	6	6	6	5
2	5	3	2	3	4	1	7	1	4	3	2	2	3	1	4	2	2	3	3	2	3	3	3	3	3	3	3	2	3	3	4	4	6	4	4	5	3	2	2	2	3	3	3	4	3	3	3	3	5
1	2	4	2	3	4	2	12	1	4	7	5	7	6	6	6	6	6	1	7	7	7	7	7	7	7	7	7	1	7	7	7	7	7	7	7	7	5	5	5	7	5	5	4	5	5	6	5	5	7
2	4	4	1	5	6	1	9	1	4	1	7	7	7	7	7	7	4	4	4	6	5	5	6	6	6	1	1	1	2	7	2	7	7	7	7	7	5	6	5	6	5	5	7	7	7	7	7	2	6
1	2	4	2	3	4	1	3	1	4	5	5	6	6	6	6	6	6	6	5	6	6	6	6	6	5	3	3	2	3	2	4	5	5	6	5	5	7	7	6	7	7	1	6	5	5	6	6	6	4
1	2	4	2	3	4	2	1	2	4	5	6	6	6	6	6	6	6	6	6	6	6	6	6	6	5	5	5	5	5	6	6	7	2	7	7	7	5	6	6	6	5	7	5	6	6	5	5	6	3
1	2	4	2	3	5	1	3	1	4	5	5	5	6	5	5	5	5	5	5	5	5	4	5	5	5	7	7	7	7	7	2	6	7	7	7	7	5	5	5	5	5	5	2	7	7	7	7	7	7
1	4	4	1	4	5	1	5	1	4	7	7	6	7	7	7	7	4	3	4	4	6	4	5	4	4	6	7	6	7	7	7	7	7	1	7	7	1	2	1	3	2	3	5	6	6	6	4	6	6
1	2	4	2	3	5	3	1	2	4	3	4	4	6	4	6	3	5	5	6	6	6	6	6	4	6	7	7	7	7	7	1	6	6	5	6	6	7	7	7	7	1	7	5	7	4	5	4	6	5
1	5	4	1	6	6	2	1	1	4	6	7	7	7	7	7	7	5	6	6	6	5	6	6	4	6	7	7	7	7	1	7	5	6	5	6	5	6	5	5	6	6	5	7	7	7	7	7	1	7
1	4	4	2	3	3	2	6	1	4	6	3	5	6	6	6	6	5	3	5	5	5	5	5	6	5	2	3	3	3	2	4	5	5	5	6	5	2	3	3	3	3	3	3	4	4	5	6	5	7
2	4	4	1	5	5	1	1	1	4	6	6	6	6	5	5	6	7	7	7	6	7	2	7	7	7	5	4	5	5	6	6	6	5	5	6	6	5	6	5	5	5	6	6	6	6	6	4	6	6
1	2	4	2	3	3	1	3	2	4	6	6	6	6	4	6	7	6	6	6	6	6	7	6	5	5	6	6	4	6	6	6	5	5	6	5	6	7	1	2	1	1	3	5	6	6	6	7	6	7
2	4	4	2	3	3	1	5	1	4	7	7	7	6	7	7	7	6	5	5	7	6	6	6	6	6	6	6	5	5	4	6	7	7	7	7	7	6	7	6	7	7	7	5	4	3	4	5	4	6
2	3	4	1	4	4	2	3	2	4	7	7	7	7	7	7	7	5	4	4	4	4	5	4	4	4	7	7	6	7	6	7	6	5	6	6	6	6	5	6	5	5	6	7	7	7	6	7	7	7
1	2	4	2	3	3	1	8	1	4	6	6	6	6	6	7	7	7	1	7	7	7	7	7	7	7	6	6	6	7	6	6	5	6	5	6	5	7	1	7	7	7	7	7	7	6	7	7	1	5
2	2	4	2	3	5	3	11	2	4	6	7	5	5	5	6	5	7	7	7	7	7	7	1	7	7	1	3	3	4	1	3	7	6	6	7	7	7	7	7	7	7	1	7	7	7	6	7	7	5
1	2	4	2	2	3	1	7	2	4	7	7	6	7	7	7	7	7	7	1	7	7	7	7	7	7	5	4	4	5	5	6	6	6	5	6	6	5	6	5	5	5	6	7	7	7	1	7	7	6
2	3	4	1	4	4	1	5	1	4	7	7	6	7	5	7	7	6	6	6	5	5	5	6	6	6	5	5	5	5	5	6	6	6	5	6	5	5	6	6	6	6	6	6	6	6	7	7	6	4
2	4	4	2	4	5	1	3	1	4	4	7	6	6	6	7	7	6	4	5	5	4	3	6	4	7	3	3	3	3	3	2	6	6	4	5	7	5	6	6	5	6	4	4	4	5	3	4	5	6
2	2	4	1	2	4	3	3	2	4	7	7	7	6	4	4	4	6	7	5	7	5	5	5	7	7	2	3	1	1	2	2	1	2	1	2	1	5	6	7	4	5	7	7	6	7	5	7	5	7
1	2	4	2	2	4	1	4	1	4	6	6	6	6	6	6	6	6	6	6	6	6	6	6	6	6	3	3	3	3	3	3	1	2	2	2	2	6	6	6	6	6	6	6	6	6	6	6	6	6
2	2	4	1	2	4	3	1	1	4	5	3	5	4	3	4	5	4	3	5	2	5	3	5	3	5	2	2	3	2	3	2	2	3	1	3	3	4	3	4	3	2	3	4	3	5	3	6	5	4
2	2	4	2	2	4	1	4	2	4	5	6	6	5	6	5	6	6	6	6	6	7	7	7	7	7	2	3	1	1	2	2	1	2	1	3	1	5	6	6	6	5	6	5	7	6	5	6	7	5
2	2	4	3	2	4	1	3	1	4	5	6	6	5	4	7	5	4	7	5	4	4	5	6	7	6	2	4	1	3	2	2	1	3	3	1	3	5	4	5	5	5	4	5	6	4	6	5	5	6
2	2	4	2	2	4	2	2	1	4	6	7	6	7	7	7	7	7	6	7	7	7	6	5	6	7	1	2	1	2	2	3	3	3	1	3	1	6	5	6	5	6	5	7	4	4	5	4	5	5
2	3	4	3	3	5	1	6	1	4	7	5	6	7	7	5	7	6	5	5	6	7	6	5	7	7	2	1	3	2	2	1	5	4	5	3	4	3	5	4	5	3	3	6	4	2	4	6	2	4
2	2	5	2	3	3	2	5	2	4	5	6	5	5	6	6	6	5	4	4	4	5	4	4	4	5	7	7	7	2	7	7	5	5	5	5	7	5	6	6	5	6	6	5	5	6	6	6	7	5
1	2	5	2	3	4	1	5	2	4	1	1	1	1	7	2	7	4	4	3	5	4	4	4	4	3	3	5	3	3	2	2	5	7	5	7	7	5	5	4	6	5	5	2	2	3	1	2	7	3
1	2	5	2	3	4	1	5	1	4	5	6	6	6	5	5	7	7	2	7	7	7	7	7	7	7	5	6	5	6	4	6	5	4	5	5	6	5	5	5	5	5	4	5	6	4	5	5	6	3
1	4	5	1	3	3	2	9	1	4	5	5	4	5	5	6	6	5	6	5	6	5	5	5	4	6	5	5	6	6	5	6	4	6	5	5	5	5	6	4	6	6	5	7	2	7	7	7	7	6
1	2	5	2	3	4	2	10	1	4	7	1	7	7	7	7	7	6	6	5	6	5	5	6	6	6	7	7	7	2	7	7	7	6	7	7	7	6	5	6	6	6	7	3	2	3	4	3	3	3
2	4	5	1	3	4	2	5	1	4	6	5	6	6	6	6	6	5	4	4	4	5	4	4	5	4	5	6	5	5	4	7	6	6	5	6	6	5	5	4	5	4	5	5	5	5	4	4	5	6
2	4	5	2	3	3	2	10	2	4	7	7	7	7	7	7	7	4	4	4	4	4	5	6	3	4	7	7	7	7	1	7	7	7	7	7	7	3	4	4	5	3	4	6	6	4	6	6	6	6
2	4	5	2	4	5	1	2	2	4	2	3	3	3	2	3	3	3	3	3	3	3	3	2	3	3	1	2	7	2	1	2	6	6	6	5	5	1	2	2	7	2	1	1	7	1	1	2	3	2
2	4	5	1	3	5	1	1	1	4	5	5	5	5	5	6	5	7	7	7	7	7	7	1	7	7	4	5	5	5	7	6	5	6	6	5	6	3	3	3	4	4	2	7	7	7	7	2	7	6
1	2	5	2	3	5	2	11	2	4	6	6	5	6	6	6	6	1	1	7	1	2	1	2	2	7	2	1	7	4	2	1	1	1	1	7	1	1	7	1	1	1	3	3	3	2	3	3	3	2
2	2	5	1	2	4	3	9	2	4	7	7	7	7	7	7	7	7	7	7	7	7	7	7	7	7	2	3	1	1	2	2	1	3	1	3	1	7	7	7	7	7	7	7	7	7	7	7	7	7
2	2	5	1	2	3	2	2	2	4	7	7	7	7	6	6	5	7	7	7	7	7	7	7	7	7	2	4	1	1	3	3	1	2	1	2	1	4	4	4	4	4	4	4	4	4	4	4	4	4
2	3	5	1	3	4	3	3	2	4	7	7	7	7	7	7	7	6	6	6	6	6	6	6	6	6	2	3	1	2	2	2	1	3	3	3	2	6	6	6	6	6	6	6	6	6	6	6	6	6
2	2	5	1	2	4	2	3	2	4	7	7	7	7	7	6	7	7	7	7	7	7	7	7	7	7	2	3	2	3	2	3	2	3	2	3	2	6	7	6	7	6	7	6	7	6	7	6	7	6
2	2	5	1	3	3	2	3	1	4	5	4	5	4	4	4	4	4	4	4	4	5	5	4	5	5	3	2	3	1	2	3	2	2	3	3	2	4	4	4	4	4	4	5	4	5	4	5	4	5
1	4	5	1	3	3	2	2	2	4	6	6	6	6	6	6	6	2	3	2	3	5	5	5	5	5	2	3	2	2	2	3	2	2	1	2	3	3	3	2	5	3	5	3	4	3	4	4	4	3
2	3	5	1	3	4	2	2	1	4	4	5	6	4	5	4	5	4	6	5	4	6	5	4	4	5	2	3	1	1	2	2	1	2	1	2	1	6	4	5	4	5	4	5	6	5	4	6	4	4
2	3	5	1	3	3	3	9	2	4	7	7	7	7	7	7	7	7	7	7	7	7	7	7	7	7	1	2	3	1	2	3	1	2	3	1	2	7	7	7	7	7	7	7	7	7	7	7	7	7
2	2	5	1	2	4	2	3	2	4	6	7	6	7	6	7	6	6	7	6	7	6	7	6	7	6	2	1	2	3	2	1	1	2	3	2	1	6	7	7	6	6	7	6	6	6	7	7	7	6
2	2	5	1	3	3	2	6	2	4	6	7	4	5	3	6	4	2	3	6	5	7	3	5	3	6	1	2	1	3	1	2	2	1	3	1	2	2	4	2	6	4	7	7	4	4	6	7	5	4
1	4	5	1	5	6	3	3	2	4	7	7	7	7	7	7	7	7	7	7	7	7	7	7	7	7	3	3	3	3	3	3	7	7	7	7	7	7	7	7	7	7	7	7	7	7	7	7	7	7
2	3	5	2	4	4	2	7	1	4	4	4	4	4	4	4	4	4	4	4	4	4	4	4	4	4	2	2	2	2	2	2	1	1	3	3	3	4	4	4	4	4	4	4	4	4	4	4	4	4
1	2	5	2	3	4	3	3	2	4	2	3	3	4	3	3	4	2	3	4	3	3	3	4	4	3	2	2	1	1	3	2	2	2	1	1	3	4	3	4	5	4	3	4	3	3	4	3	6	4
2	5	2	3	2	4	3	2	1	3	6	5	6	5	5	5	5	4	5	5	4	5	4	5	5	5	5	6	6	5	5	4	6	5	4	7	7	4	4	5	5	4	6	1	1	7	1	2	1	7
2	4	2	3	2	2	2	4	1	3	3	3	3	3	2	3	4	5	5	3	7	5	5	5	5	6	6	6	5	5	5	6	5	6	6	7	6	6	6	6	7	6	6	4	3	4	6	4	4	2
2	3	2	3	2	3	2	4	1	3	3	1	7	3	3	1	1	4	6	6	6	5	6	6	6	6	3	3	3	3	3	4	5	6	6	5	5	6	6	5	6	4	6	5	6	6	6	6	6	5
1	4	2	3	2	2	1	7	1	3	5	6	6	5	5	5	5	4	5	4	4	5	4	4	5	4	4	3	3	3	3	2	6	4	6	7	6	4	6	4	4	4	5	5	6	5	6	6	6	4
1	3	2	3	1	2	2	1	1	3	7	1	1	7	1	1	2	5	5	5	5	5	5	5	5	6	4	4	3	4	4	4	1	7	1	1	1	5	6	5	5	4	6	1	1	3	7	2	2	3
2	3	2	3	3	4	2	1	2	3	5	7	7	7	7	7	7	4	4	4	4	4	5	4	4	4	4	4	4	4	5	5	1	2	3	3	3	2	2	1	2	1	7	2	3	1	1	7	2	4
1	4	2	3	2	4	1	4	1	3	7	7	7	7	7	7	7	7	7	7	7	7	7	7	7	2	4	5	4	7	5	5	6	6	5	7	6	7	7	7	7	7	2	1	7	7	7	7	7	6
2	3	2	3	2	5	1	10	1	3	6	5	6	6	5	6	6	5	6	6	6	6	6	5	6	6	6	6	6	5	6	6	5	6	6	6	6	6	5	6	6	6	6	6	6	6	5	6	7	6
1	4	2	3	2	3	2	2	1	3	5	5	5	6	5	5	5	5	5	5	5	5	6	5	6	4	6	6	6	7	6	5	4	5	4	5	4	5	5	5	6	6	6	5	5	7	4	5	5	6
2	3	2	3	2	3	2	7	1	3	6	6	5	6	5	6	6	5	4	5	4	6	5	5	4	5	3	3	3	4	3	4	5	6	6	7	6	6	5	6	5	5	6	6	7	6	7	7	7	6
1	5	2	3	2	2	2	5	1	3	4	4	5	5	4	4	4	5	5	6	6	6	6	6	5	4	3	4	3	3	4	4	5	6	6	6	6	7	7	7	1	7	7	5	5	4	5	6	7	5
1	2	2	3	2	3	2	2	1	3	6	6	6	5	6	6	6	4	4	5	5	4	4	4	4	4	4	4	4	5	4	5	2	1	2	7	3	7	1	1	1	1	7	3	2	2	2	2	3	1
1	3	2	3	2	3	1	9	1	3	5	6	6	5	5	6	6	4	4	4	4	4	4	4	3	5	7	6	5	6	6	6	6	7	6	6	5	6	4	5	5	6	5	5	5	5	5	6	5	6
1	4	2	3	2	3	2	1	1	3	5	7	6	6	6	5	6	6	6	6	5	4	5	5	6	7	3	3	2	2	3	3	5	6	6	6	6	3	3	3	2	4	4	7	7	6	7	7	7	1
1	3	2	3	2	2	1	5	1	3	4	5	4	5	4	4	4	7	7	7	7	7	7	7	2	7	7	1	7	7	7	7	7	1	7	7	7	5	5	6	6	6	6	7	1	7	7	7	7	5
2	3	2	3	1	4	2	6	1	3	6	6	6	5	6	6	6	4	5	4	4	4	4	4	5	4	5	5	5	5	5	6	5	5	5	6	5	5	7	5	6	5	5	6	5	5	5	6	6	4
1	2	2	3	2	3	1	10	1	3	7	7	7	3	7	7	7	5	5	6	5	5	7	6	4	5	5	6	5	6	5	6	6	5	5	7	6	3	4	3	3	3	3	6	5	5	5	5	5	5
2	4	2	3	2	5	3	3	2	3	6	6	5	5	5	5	5	6	5	6	6	5	5	4	5	5	5	5	5	6	6	5	4	6	6	5	6	5	5	4	4	4	5	5	6	3	6	5	4	6
2	3	2	2	3	4	1	9	1	3	7	6	7	7	7	7	7	4	4	4	5	4	5	5	4	4	3	3	3	3	2	3	7	7	7	7	3	6	6	5	5	5	6	7	2	2	3	1	3	4
1	3	2	3	2	5	2	1	1	3	5	5	5	6	5	5	5	4	5	4	4	3	4	4	4	4	3	4	3	3	3	3	6	5	6	6	6	7	7	7	7	1	7	4	4	4	4	5	4	4
1	3	3	3	3	6	2	3	2	3	7	7	7	7	7	7	7	7	7	7	7	7	7	7	7	7	6	5	7	7	6	6	6	7	7	7	6	7	7	7	7	7	7	7	7	5	7	6	6	7
1	2	3	2	3	6	1	12	2	3	7	7	7	7	7	7	4	7	7	7	7	7	7	7	7	7	7	7	7	7	7	7	7	7	7	7	7	7	7	7	7	7	7	7	7	7	7	7	7	7
1	2	3	3	3	5	1	1	1	3	7	7	7	7	7	7	7	7	7	7	7	7	7	7	7	7	7	7	7	7	7	7	7	7	7	7	7	7	7	7	7	7	7	7	7	7	7	7	7	7
1	3	3	2	3	5	1	5	1	3	5	6	6	5	5	5	6	6	6	5	5	5	6	5	5	5	5	5	6	5	6	7	7	6	5	5	6	6	5	6	5	6	6	5	5	5	6	6	6	5
1	3	3	2	3	3	2	2	1	3	6	6	6	6	5	7	5	6	5	6	5	6	6	5	4	6	6	6	6	6	6	7	7	6	4	6	6	6	5	5	6	6	5	5	6	5	6	5	5	6
1	4	3	2	3	4	2	2	1	3	6	6	5	6	6	5	5	5	6	6	5	5	7	5	4	7	5	7	6	5	5	7	6	7	5	6	6	6	5	5	6	3	6	5	6	5	7	6	6	6
1	3	3	1	4	4	1	9	1	3	7	7	6	7	7	7	7	4	5	3	4	4	4	5	4	6	6	6	5	6	6	7	5	6	5	5	6	6	6	5	6	6	6	7	5	6	7	6	7	7
2	4	3	2	6	6	2	9	1	3	6	5	5	5	6	5	7	7	6	7	7	7	2	7	7	7	5	6	6	6	6	6	6	7	6	5	6	5	6	5	6	7	6	6	5	5	5	4	6	6
1	3	3	2	4	5	3	7	1	3	7	7	7	6	7	7	7	6	5	5	7	6	6	6	6	6	6	6	5	5	4	6	7	7	7	7	7	6	7	6	7	7	7	5	4	3	4	5	4	6
1	3	3	2	4	4	1	5	1	3	4	3	4	4	4	4	4	5	5	6	6	6	6	6	6	6	5	4	3	6	5	5	7	7	6	6	6	6	6	6	6	7	6	6	6	4	6	6	7	3
1	3	3	2	3	4	2	6	1	3	5	6	5	6	6	5	5	5	5	5	5	4	5	5	4	4	6	5	5	5	6	6	6	5	5	5	6	6	5	6	5	5	5	5	6	6	5	5	6	6
1	3	3	2	4	5	1	1	1	3	7	7	7	7	1	7	7	5	4	7	6	6	5	6	5	5	6	6	4	6	6	6	5	7	6	5	5	5	6	5	6	6	6	4	4	4	4	2	5	6
2	3	3	2	3	4	2	2	1	3	6	5	6	5	6	5	7	6	5	6	6	5	7	6	5	5	6	5	5	6	5	5	5	6	6	6	5	6	5	5	6	5	6	4	5	5	5	5	6	3
2	2	3	2	2	3	2	5	1	3	7	7	7	6	7	7	7	5	7	5	4	4	6	5	6	6	5	6	5	5	6	6	5	5	6	6	5	1	3	2	3	2	3	4	4	3	4	5	4	7
2	4	3	1	4	5	1	4	1	3	5	5	6	6	6	6	6	6	6	5	6	6	6	6	6	5	3	3	2	3	2	4	5	5	6	5	5	7	7	6	7	7	1	6	5	5	6	6	6	4
1	3	3	2	3	4	1	1	1	3	5	7	6	5	5	5	4	5	7	5	6	6	5	6	4	7	6	5	5	7	6	5	5	5	6	5	7	5	6	5	5	6	6	5	5	4	6	5	4	7
2	3	3	2	3	3	2	6	1	3	6	6	6	6	5	6	7	5	4	5	4	5	6	7	5	5	6	6	6	6	5	7	6	4	6	6	6	5	6	6	6	6	5	5	5	5	5	6	6	7
1	4	3	2	3	4	2	1	1	3	6	6	6	6	5	6	6	6	6	6	6	6	6	5	6	6	4	6	6	7	4	6	6	6	5	5	7	4	6	6	6	5	6	5	4	6	4	7	5	6
2	3	3	2	3	4	1	9	1	3	5	5	6	5	5	7	6	5	5	6	6	6	6	6	5	6	5	4	4	6	6	7	6	6	6	7	6	5	3	6	5	5	7	5	5	5	5	5	5	6
1	2	3	2	3	3	2	1	1	3	5	6	5	5	4	6	7	6	5	5	6	4	4	6	5	5	6	6	6	6	6	6	6	5	5	6	5	6	5	5	6	6	6	4	4	3	4	4	4	5
1	3	3	2	3	3	2	2	1	3	5	6	6	6	5	5	6	5	6	5	5	6	4	5	4	6	5	5	3	5	4	4	5	6	6	6	6	5	5	5	5	5	7	5	6	5	5	5	5	5
2	3	3	2	3	3	1	9	1	3	1	2	2	3	2	2	2	3	2	3	5	1	2	3	2	3	4	3	3	5	4	6	7	7	5	7	7	1	2	1	7	2	3	2	1	2	3	6	3	4
1	3	3	2	3	5	1	1	1	3	6	6	6	5	5	5	5	6	5	5	7	5	6	5	4	6	6	5	6	6	6	5	6	5	5	6	6	6	5	4	6	6	5	5	5	4	6	4	5	6
1	4	3	2	3	4	1	5	1	3	4	5	4	4	5	4	5	4	6	4	5	5	4	5	4	5	3	1	3	2	4	3	3	3	3	3	3	4	5	4	4	5	4	1	7	2	1	1	2	1
1	3	3	2	3	4	2	6	1	3	3	6	5	6	6	6	6	6	6	5	6	6	6	6	5	7	5	5	5	5	5	4	6	7	5	5	6	6	6	6	6	5	6	6	6	6	5	5	5	4
1	4	3	1	4	5	1	7	1	3	6	5	5	6	5	6	6	6	6	7	6	6	6	5	6	6	4	6	5	7	5	6	7	7	7	7	1	6	6	5	6	5	5	5	4	6	5	5	5	7
1	3	3	2	3	4	2	6	1	3	6	5	5	6	6	6	6	5	7	6	6	6	6	6	6	5	6	7	6	7	6	7	6	5	6	6	6	5	6	6	6	4	6	5	6	5	5	5	4	5
1	3	3	2	3	4	2	2	1	3	6	5	6	5	6	7	6	6	5	5	5	5	6	6	5	5	6	7	5	7	6	6	6	5	6	6	7	5	5	5	5	6	5	6	5	5	6	5	6	6
1	3	3	2	4	4	2	5	1	3	6	6	5	5	4	7	5	6	6	5	5	5	6	5	5	7	6	6	6	6	6	7	6	5	5	6	6	6	7	5	6	4	5	5	6	6	5	6	6	7
1	3	3	2	3	3	1	2	1	3	1	1	2	2	3	7	1	5	5	5	5	5	5	5	6	5	3	3	3	2	3	3	5	5	4	5	7	5	5	5	6	6	7	6	6	6	6	5	6	5
1	4	3	2	4	4	2	9	1	3	6	6	6	6	6	6	6	6	6	5	6	6	6	7	6	6	5	5	5	5	5	5	7	6	7	7	7	5	6	6	6	5	6	5	4	6	5	5	6	6
2	5	3	2	4	5	1	3	1	3	7	7	6	7	7	7	7	7	7	1	7	7	7	7	7	7	5	4	4	5	5	6	6	6	5	6	6	5	6	5	5	5	6	7	7	7	1	7	7	6
1	3	3	2	3	3	2	6	1	3	5	5	5	5	5	5	6	4	6	6	5	5	5	5	4	6	6	6	6	6	5	5	5	5	4	6	6	4	5	6	6	5	6	6	6	6	5	5	5	5
2	3	3	2	3	4	2	1	1	3	5	6	6	5	5	6	5	6	6	6	6	6	6	6	6	6	4	5	5	4	5	5	4	4	6	5	5	4	6	4	6	5	5	3	5	5	5	6	6	5
1	4	3	2	5	6	1	5	1	3	5	6	6	5	7	5	7	6	5	5	4	4	7	6	4	5	1	2	1	1	2	7	3	2	2	3	3	1	3	3	3	3	1	1	1	2	2	1	7	3
1	2	3	2	2	3	3	11	1	3	4	4	3	4	4	5	4	6	6	5	7	6	6	5	6	6	4	5	5	4	4	5	2	2	1	3	3	2	5	5	5	5	5	2	3	2	3	2	4	2
1	3	3	2	3	3	2	2	1	3	7	7	6	6	7	7	7	5	4	5	5	6	6	5	6	6	5	5	6	5	5	6	7	7	7	7	7	5	5	6	6	5	7	5	5	4	5	5	6	5
1	3	3	2	3	4	2	2	1	3	5	6	6	7	6	4	5	6	6	6	6	5	5	5	5	5	5	6	5	6	7	5	4	6	6	6	7	4	6	5	6	6	6	5	7	5	5	6	6	6
1	5	3	2	4	6	1	4	1	3	6	7	5	5	5	6	5	7	7	7	7	7	7	1	7	7	1	3	3	4	1	3	7	6	6	7	7	7	7	7	7	7	1	7	7	7	6	7	7	5
2	4	3	2	4	4	2	5	1	3	5	6	7	6	6	5	6	6	6	6	6	6	6	7	6	6	7	7	7	7	7	1	7	6	6	7	7	4	3	5	4	5	4	6	6	6	6	5	6	7
1	3	3	2	3	4	2	2	1	3	7	7	7	7	7	7	7	5	3	5	5	5	6	5	4	4	2	2	2	3	2	3	5	5	6	5	5	5	6	5	6	6	5	5	6	5	5	5	5	6
2	3	3	2	3	5	1	1	1	3	5	5	4	6	5	6	6	6	5	5	5	6	5	5	4	6	6	4	5	5	5	5	5	6	4	6	6	5	4	5	6	7	6	5	6	6	6	5	6	5
2	3	3	2	3	4	1	2	1	3	1	1	7	1	1	1	2	5	5	4	4	4	5	5	4	4	1	1	1	1	7	1	1	7	2	2	2	2	1	1	7	1	1	1	2	1	2	2	7	1
2	3	3	2	3	4	2	6	1	3	6	6	6	7	5	7	6	6	4	4	5	6	5	6	5	5	6	6	6	6	6	5	5	6	6	6	5	5	5	6	5	4	5	5	4	4	5	7	5	4
1	3	3	2	3	5	2	3	1	3	6	5	5	6	5	5	7	6	6	4	5	6	7	6	6	6	6	7	6	5	5	6	5	7	6	5	6	6	6	6	5	5	7	4	4	6	5	6	6	4
2	4	3	2	3	4	2	6	1	3	5	6	4	6	6	5	6	5	7	6	7	6	5	6	6	6	6	6	6	7	5	5	5	6	5	7	6	5	5	5	5	5	5	4	6	5	5	5	5	6
1	3	3	2	3	4	2	6	1	3	4	3	4	4	5	4	5	6	5	5	5	5	5	6	5	4	7	1	1	1	1	2	7	7	4	5	5	3	3	2	4	3	4	6	5	5	6	4	7	4
2	4	3	2	5	5	2	5	1	3	5	5	5	7	5	5	6	6	6	5	6	5	6	7	6	7	7	1	7	7	7	7	7	5	4	5	5	5	5	5	5	5	5	1	7	7	7	7	7	4
2	4	3	1	5	5	1	3	1	3	7	7	1	7	7	7	7	7	7	7	1	7	7	7	7	7	6	6	5	4	7	5	6	6	5	6	6	5	5	5	5	4	5	6	7	5	6	6	6	5
1	3	3	2	4	6	1	10	1	3	1	7	7	7	7	7	7	3	5	5	4	5	4	4	6	5	6	4	6	5	6	6	6	7	6	6	6	5	5	5	5	5	5	5	5	6	5	6	5	3
2	4	3	2	3	5	2	5	1	3	6	6	6	5	6	7	5	6	6	6	5	7	5	6	6	6	6	5	5	7	6	5	6	4	6	6	5	5	6	6	6	6	6	6	6	6	6	5	5	6
1	3	3	1	4	5	1	1	1	3	7	6	5	5	5	5	5	3	5	5	5	3	5	5	4	4	5	5	5	5	5	6	7	7	7	7	7	1	2	2	3	2	3	6	6	6	6	6	6	5
1	3	3	2	3	3	2	2	1	3	5	5	4	5	5	6	6	5	6	6	7	6	5	6	6	7	6	4	6	6	6	6	5	7	5	5	5	6	6	6	6	5	6	5	6	5	6	5	6	6
2	4	3	2	3	3	2	1	1	3	4	6	6	6	6	6	6	5	5	4	5	5	5	5	4	6	5	4	5	5	7	6	6	6	6	6	5	5	5	6	6	5	6	5	6	5	5	5	5	6
1	3	3	2	3	3	2	6	1	3	4	6	6	6	6	5	6	6	6	5	5	5	5	5	6	5	3	3	1	3	3	1	3	2	3	2	3	4	4	4	5	4	4	6	6	6	6	6	6	3
1	3	3	2	3	4	2	1	1	3	7	1	7	7	7	7	7	7	7	7	3	7	7	7	5	7	2	7	7	7	7	7	6	7	6	7	7	6	6	5	6	6	6	4	4	4	4	5	5	6
2	4	3	2	6	6	2	5	1	3	6	7	7	7	7	7	7	5	6	6	6	5	6	6	4	6	7	7	7	7	1	7	5	6	5	6	5	6	5	5	6	6	5	7	7	7	7	7	1	7
2	3	3	2	3	3	2	1	1	3	3	3	3	2	3	3	3	5	5	5	6	6	6	6	6	6	6	6	6	5	6	6	7	7	7	7	7	5	6	5	5	5	5	3	2	2	2	3	2	4
1	2	3	2	3	4	2	5	1	3	6	7	7	6	6	6	5	6	5	5	7	5	6	6	6	6	6	6	6	6	6	6	7	6	5	7	6	5	5	5	5	5	5	6	7	7	7	7	7	5
2	4	3	1	4	6	3	1	1	3	6	5	6	7	6	6	6	7	7	7	7	7	7	7	1	7	6	5	5	5	5	5	5	5	5	6	5	6	6	6	6	4	5	4	5	4	4	5	4	6
2	2	3	2	3	3	2	6	1	3	5	6	6	6	6	6	6	4	5	3	5	5	5	7	6	6	6	6	5	6	7	7	6	6	6	6	5	6	6	5	7	6	6	5	6	4	6	5	5	6
2	3	3	2	3	4	2	2	1	3	5	4	5	5	5	6	5	5	5	5	6	6	5	5	4	6	6	6	5	5	6	6	6	6	5	6	6	6	6	5	6	6	6	6	6	6	6	6	6	6
2	3	3	2	3	4	2	1	1	3	7	7	6	7	6	7	7	3	3	3	3	3	3	3	2	2	6	5	5	5	6	5	2	3	2	3	4	5	6	4	5	6	5	5	7	5	6	7	6	7
2	3	3	2	3	3	2	1	1	3	5	5	6	7	6	7	7	5	5	6	5	5	5	6	5	5	6	6	5	5	6	7	5	6	6	6	6	6	6	6	6	6	7	5	5	5	4	6	5	6
1	3	3	2	3	4	2	2	1	3	5	4	6	5	4	7	5	6	5	6	5	6	6	6	6	5	6	7	6	6	7	6	4	6	6	5	6	6	6	4	5	6	6	5	4	5	5	5	6	6
1	4	3	2	3	3	2	6	1	3	5	5	5	6	6	6	6	6	6	5	7	6	6	6	6	7	5	6	6	6	6	6	5	5	4	6	6	5	5	5	5	5	5	5	5	5	6	6	6	6
1	4	3	2	5	6	2	7	1	3	7	7	7	7	6	7	7	6	5	6	7	6	6	6	3	6	4	5	5	5	7	5	6	7	7	7	7	5	6	6	6	7	6	6	6	6	7	6	7	6
2	3	3	2	3	4	2	2	1	3	5	6	5	6	4	7	5	6	6	5	6	4	5	6	5	6	6	3	6	5	5	6	7	7	7	6	7	6	5	5	6	5	6	5	4	5	6	6	5	5
1	3	3	2	3	4	2	2	1	3	5	5	6	5	5	5	5	5	5	6	6	6	6	6	6	6	6	6	4	6	6	6	3	5	5	4	4	6	6	6	6	6	6	6	4	6	5	4	4	6
1	3	3	2	3	3	2	1	1	3	5	5	5	6	5	6	7	5	4	5	7	6	6	6	5	5	6	5	5	6	6	4	7	7	7	2	7	5	5	5	6	5	6	4	6	5	6	6	6	5
1	3	3	1	4	5	2	10	2	3	3	6	5	6	6	6	6	6	6	5	6	6	6	6	5	7	5	5	5	5	5	4	6	7	5	5	6	6	6	6	6	5	6	6	6	6	5	5	5	4
1	4	3	2	3	4	1	2	1	3	6	6	5	6	5	6	6	4	5	4	6	5	5	6	3	6	6	5	6	5	6	6	2	7	7	7	7	4	6	5	6	6	5	5	5	5	6	6	5	6
2	4	3	1	5	5	1	1	1	3	7	7	1	7	7	7	7	6	6	5	6	5	5	6	5	6	6	6	6	5	6	6	7	7	7	7	7	4	4	3	5	5	4	5	5	6	5	6	5	7
1	3	3	2	3	4	2	1	1	3	6	6	6	5	6	7	7	5	4	5	5	5	4	6	5	5	5	5	5	5	5	5	5	5	6	5	6	6	5	5	5	5	5	7	7	7	7	6	7	5
1	3	3	2	3	4	2	6	1	3	6	5	6	6	6	5	6	6	5	6	5	5	5	6	5	6	6	5	6	5	6	5	6	6	6	6	6	6	5	5	5	6	5	5	5	5	5	6	5	5
2	2	3	2	3	3	1	1	1	3	7	1	7	7	7	7	7	1	7	7	7	7	7	7	6	7	7	5	3	6	5	6	6	6	6	6	6	6	6	6	6	6	6	5	4	3	5	5	4	6
1	4	3	2	3	5	2	2	1	3	6	6	6	6	5	7	6	4	5	5	5	5	6	6	4	6	6	6	6	6	7	7	5	5	5	5	5	6	6	4	5	6	5	5	5	5	5	6	6	4
1	3	3	2	3	5	1	1	1	3	6	5	6	6	5	7	6	7	7	6	7	6	7	7	1	7	6	6	6	6	6	6	6	5	4	6	6	3	5	5	6	6	6	6	6	6	6	6	7	6
2	3	3	2	3	3	2	2	1	3	6	6	6	7	6	5	7	4	5	6	5	6	5	5	5	7	4	4	4	5	4	5	6	5	5	6	6	2	2	2	3	3	3	7	5	5	7	5	6	5
1	3	3	2	3	3	2	1	1	3	6	6	7	6	5	7	6	6	7	5	7	6	6	6	5	6	4	5	5	5	5	6	5	5	5	5	5	6	5	5	5	4	5	6	6	6	6	6	6	5
2	3	3	2	3	3	2	2	1	3	7	7	6	7	7	7	7	7	7	1	7	7	7	7	7	7	5	4	4	5	5	6	6	6	5	6	6	5	6	5	5	5	6	7	7	7	1	7	7	6
1	4	3	2	3	4	2	6	1	3	6	5	5	6	5	6	6	6	6	5	5	4	6	6	6	6	5	6	5	6	6	6	6	6	5	5	6	6	5	4	6	7	6	5	5	5	5	5	5	5
2	3	3	2	3	4	2	2	1	3	6	5	7	6	6	7	6	6	5	6	6	6	5	5	5	6	6	7	7	6	7	7	5	7	6	5	5	6	5	5	5	5	5	7	6	7	7	7	7	5
1	5	3	2	3	5	3	2	1	3	5	5	5	6	2	6	6	6	2	7	7	7	7	7	7	7	7	5	5	6	6	6	4	6	6	5	7	5	7	7	7	7	7	4	4	5	5	4	4	6
2	3	3	1	4	5	2	7	2	3	7	6	7	7	7	7	7	7	7	6	7	6	7	1	7	7	7	6	7	7	7	2	7	7	7	7	7	5	6	6	5	5	6	7	6	5	6	6	6	7
1	2	3	2	3	3	2	1	1	3	6	5	6	6	5	7	5	3	4	5	4	3	6	4	4	4	7	1	1	1	1	2	5	4	5	5	6	2	2	1	7	1	1	3	3	1	3	2	3	4
1	4	3	2	3	3	2	1	1	3	5	5	5	5	6	6	6	6	6	5	6	5	6	6	5	6	5	6	5	5	6	5	5	5	5	7	6	5	6	6	5	5	6	7	5	4	7	5	6	6
2	4	3	2	5	5	2	6	1	3	5	5	5	5	5	6	6	7	7	5	6	6	4	5	6	6	5	6	6	5	6	5	6	7	7	7	7	5	6	6	6	5	5	4	5	5	5	5	5	5
1	3	3	2	3	3	2	1	1	3	5	6	4	5	5	6	7	5	6	6	5	6	6	6	5	7	5	6	6	5	5	6	5	6	6	5	5	5	5	6	5	6	6	4	5	4	5	4	4	4
2	3	3	2	3	3	2	2	1	3	6	6	5	5	6	6	6	6	7	4	7	6	6	6	5	6	5	5	6	5	5	5	5	7	6	5	6	5	5	4	6	7	5	5	4	5	5	4	5	3
1	3	3	2	3	3	2	2	1	3	6	6	6	7	5	5	6	5	6	5	5	5	5	6	4	6	5	4	5	6	4	5	5	6	6	6	6	3	6	6	6	6	5	5	6	5	6	4	5	4
1	3	3	2	3	4	2	1	1	3	7	7	7	7	6	7	7	2	7	7	7	6	7	7	7	7	7	6	7	7	1	7	6	5	6	6	7	7	1	7	7	7	7	6	6	5	6	6	7	6
1	3	3	2	3	3	2	9	1	3	4	5	4	5	6	5	6	6	5	5	6	5	6	6	6	6	6	6	5	6	5	6	5	6	6	6	6	4	4	4	5	5	5	6	6	6	6	5	6	6
1	3	3	2	3	4	2	2	1	3	6	5	6	6	6	5	6	6	6	5	5	7	6	7	5	6	5	5	5	6	5	5	5	5	6	6	5	5	5	5	6	6	6	6	6	6	6	5	6	5
1	3	3	2	3	3	2	2	1	3	7	5	5	7	3	7	6	5	5	5	4	5	5	5	6	5	6	6	5	4	4	6	7	6	7	7	7	6	6	4	6	5	6	4	7	5	6	5	5	4
1	3	3	2	3	4	2	3	1	3	6	5	6	5	4	6	6	5	6	6	5	6	5	5	6	5	5	4	5	4	7	6	5	5	6	6	5	6	7	6	5	6	6	5	6	5	5	5	6	5
1	2	3	2	3	4	2	2	1	3	7	7	7	7	6	7	7	5	5	5	5	5	6	7	5	5	4	4	5	4	4	5	7	7	7	2	7	7	6	6	7	7	7	3	5	3	4	4	4	3
1	3	3	2	3	4	2	6	1	3	6	6	5	5	5	6	6	4	6	5	4	5	4	6	5	5	6	5	5	6	5	6	6	5	6	6	5	5	6	5	6	5	5	4	6	5	6	5	5	4
1	3	3	2	3	4	2	2	1	3	5	5	6	6	6	6	7	7	5	6	6	5	6	6	6	7	5	5	5	5	6	5	7	5	5	6	6	3	4	3	4	5	4	7	7	7	7	1	7	7
2	3	3	2	3	4	2	1	1	3	6	6	6	6	7	6	7	6	7	6	6	6	6	7	6	6	5	6	5	6	5	7	7	7	2	7	7	6	5	5	5	6	7	5	5	6	5	4	5	5
2	3	3	2	3	3	2	2	1	3	5	5	5	5	6	7	5	5	5	5	6	6	5	6	6	6	1	1	2	2	1	7	1	3	3	3	3	7	7	7	7	7	1	3	2	2	4	4	3	3
2	3	3	2	3	3	2	1	1	3	4	5	5	5	5	5	6	4	5	5	7	5	6	5	5	5	5	6	6	6	6	5	5	6	6	6	6	6	5	6	6	6	6	6	5	4	4	5	5	6
2	3	3	1	4	4	2	5	1	3	3	5	5	6	6	5	5	5	5	5	5	7	5	6	4	4	6	6	6	6	5	6	7	7	6	7	7	6	6	6	6	6	6	5	5	5	5	5	7	6
2	3	3	2	3	4	2	2	1	3	6	6	5	7	6	6	6	5	5	6	5	5	6	5	5	5	4	5	6	6	5	5	6	6	5	6	6	5	6	5	5	5	5	6	4	5	5	4	5	5
1	3	3	2	3	4	2	1	1	3	6	6	6	5	5	5	5	7	6	4	6	6	6	4	5	5	5	5	6	5	5	5	5	4	6	5	6	5	5	3	5	5	7	5	6	7	7	5	6	4
1	3	3	2	3	4	2	5	1	3	6	6	6	6	6	7	5	4	6	5	5	6	6	7	5	6	6	5	4	5	5	5	7	7	6	7	7	5	6	6	6	6	6	6	6	6	6	5	6	5
2	3	3	2	3	3	1	9	1	3	5	4	4	4	6	5	7	5	4	5	5	5	6	6	6	7	6	5	4	5	5	5	5	5	6	7	7	6	4	5	5	7	5	5	4	4	4	4	4	4
1	3	3	2	3	3	2	2	1	3	6	6	5	6	5	7	6	5	5	4	6	6	6	7	5	6	5	6	5	6	5	5	5	6	5	7	6	5	6	5	4	5	5	5	4	6	6	5	6	6
1	3	3	2	3	3	2	1	1	3	7	7	7	6	7	7	7	7	2	2	2	2	7	1	1	1	2	3	2	3	2	4	7	2	2	3	2	1	1	7	1	1	7	4	4	3	5	4	6	3
2	3	3	1	4	4	1	4	1	3	6	7	7	7	7	7	7	6	5	6	5	6	5	6	6	6	6	6	5	6	6	6	7	5	6	6	5	7	7	6	7	5	7	6	5	6	5	7	5	5
2	3	3	2	3	3	2	6	1	3	5	6	6	6	5	6	6	5	4	5	6	5	6	5	5	6	5	6	5	5	7	5	6	6	4	6	6	5	6	5	5	6	6	6	5	4	5	4	6	3
1	3	3	2	3	4	2	2	1	3	5	6	5	5	5	5	6	6	5	5	5	6	5	5	3	6	6	5	5	5	6	6	6	5	4	5	7	4	5	3	5	6	6	5	6	5	5	5	5	4
1	2	3	2	3	4	2	1	1	3	5	6	5	5	6	4	7	6	6	4	5	4	6	5	6	5	5	4	6	4	4	5	6	5	5	6	5	5	5	5	7	5	6	6	7	5	5	5	5	5
2	3	3	2	3	3	2	6	1	3	7	5	5	6	5	5	6	5	6	5	5	5	5	5	5	5	5	6	4	5	4	5	6	6	5	5	6	6	5	5	7	4	5	5	5	6	7	7	6	5
1	5	3	1	5	5	1	3	2	3	5	3	4	6	4	5	5	4	5	4	4	5	5	5	4	5	7	7	7	7	7	2	3	3	3	3	3	7	7	7	7	7	1	4	5	4	6	5	5	7
1	3	3	2	3	5	1	2	1	3	4	5	5	5	5	5	6	5	6	6	6	6	6	6	6	6	4	4	6	6	7	6	7	7	6	7	7	5	5	5	6	6	5	5	6	4	5	5	5	6
1	4	3	2	3	3	2	9	1	3	6	7	7	7	7	7	7	6	5	6	5	5	7	7	5	5	6	6	5	6	6	5	6	5	5	5	5	7	6	7	7	6	7	4	3	4	4	4	4	5
1	3	3	2	3	4	2	1	1	3	6	6	6	7	6	6	5	5	6	5	5	5	6	6	6	5	5	5	6	5	4	5	5	5	4	6	6	5	6	6	6	6	6	6	5	5	5	6	6	5
1	5	3	2	3	4	3	6	2	3	7	7	7	7	6	7	7	4	5	5	6	5	6	4	5	4	3	2	3	3	3	3	7	6	7	7	7	6	6	6	6	6	6	5	5	5	6	5	6	6
2	3	3	2	3	4	2	2	1	3	6	7	7	7	7	7	7	6	5	6	5	6	5	6	6	6	6	6	5	6	6	6	7	5	6	6	5	7	7	6	7	5	7	6	5	6	5	7	5	5
2	3	3	2	3	3	2	2	1	3	6	5	5	4	5	7	6	7	7	4	7	7	7	7	7	7	6	6	5	6	6	5	6	5	5	6	7	2	3	3	3	3	3	1	2	2	3	3	4	1
1	3	3	2	3	4	2	2	1	3	6	6	5	6	6	6	5	5	6	6	5	6	6	6	6	6	4	6	5	5	5	6	6	6	5	7	5	5	5	5	4	5	5	4	7	6	7	5	6	5
2	2	3	2	3	3	2	3	1	3	6	6	6	6	6	6	6	5	4	6	5	6	4	5	6	5	5	6	6	3	6	5	7	7	7	1	7	5	5	4	6	5	5	4	5	4	6	5	5	6
1	2	3	2	2	3	2	7	1	3	7	7	7	7	7	7	7	4	3	4	4	5	4	4	3	4	7	1	1	1	3	2	5	6	4	5	5	1	1	7	2	1	2	3	2	2	5	3	3	7
2	5	3	1	5	6	2	6	2	3	4	4	6	6	5	5	7	5	5	3	5	5	6	4	5	6	1	7	1	1	2	1	6	6	6	6	6	3	2	3	3	4	2	5	4	4	6	5	6	2
2	2	3	2	3	5	2	7	2	3	6	5	6	6	5	6	6	4	4	4	4	5	4	4	5	4	6	7	7	7	7	7	7	7	7	1	7	4	4	4	4	5	6	6	5	6	6	6	5	7
2	3	3	2	3	4	2	2	1	3	4	2	2	4	1	4	4	5	6	6	5	4	6	5	4	6	4	5	3	4	5	4	5	6	6	7	5	6	1	7	7	7	7	5	7	6	6	6	6	5
1	3	3	2	3	3	2	6	1	3	7	6	7	6	4	6	7	6	6	6	6	5	6	7	5	5	6	6	6	7	6	6	5	6	6	6	6	3	5	6	5	5	6	6	5	6	6	6	5	5
1	4	3	2	4	5	1	3	1	3	5	6	6	5	6	5	6	7	7	6	7	7	1	7	7	7	4	6	5	7	6	7	7	7	7	7	7	4	4	4	5	4	4	5	7	5	4	5	6	4
1	3	3	1	4	4	1	9	1	3	4	5	7	5	4	7	6	6	5	6	4	5	6	5	4	6	7	6	5	6	6	6	4	6	5	5	6	5	6	5	6	6	6	7	7	1	7	7	7	6
1	3	3	2	3	3	2	2	1	3	4	4	7	6	6	5	7	5	5	6	5	6	7	7	5	5	5	5	5	6	6	6	6	6	6	6	6	5	4	4	6	6	6	5	6	5	6	6	5	5
2	3	3	2	3	4	2	2	1	3	6	6	6	7	6	7	6	6	5	5	6	7	6	5	2	6	6	5	6	7	7	6	5	6	6	6	5	7	5	5	6	7	6	5	3	5	5	5	6	6
1	3	3	2	3	5	2	9	1	3	4	6	6	5	6	6	5	6	5	5	6	7	5	6	6	4	5	6	6	6	6	5	6	6	6	6	7	6	7	5	5	6	6	5	4	5	5	6	6	6
2	4	3	2	4	5	2	1	1	3	1	1	1	2	7	1	2	6	5	5	4	5	5	5	6	6	3	3	4	2	3	4	3	3	3	2	2	3	3	3	4	3	3	7	1	1	7	2	1	1
2	3	3	2	3	3	2	2	1	3	5	6	6	6	6	7	6	5	5	6	5	5	3	5	5	5	4	4	5	5	4	5	7	6	6	6	6	6	6	5	6	6	6	6	5	5	5	5	5	7
2	4	3	2	4	5	1	2	1	3	4	5	6	6	6	5	6	6	6	5	6	6	5	6	5	5	4	4	4	6	6	6	7	5	4	3	5	5	6	5	5	5	6	6	5	6	5	7	5	6
2	2	3	1	3	3	1	11	2	3	7	7	7	7	7	7	7	7	7	7	7	7	7	7	7	7	2	4	1	1	2	2	1	2	1	3	1	7	7	7	7	7	7	7	7	7	7	7	7	7
1	2	3	3	3	3	1	4	1	3	6	6	6	6	6	6	6	2	2	2	2	2	2	2	2	2	2	2	2	2	2	2	2	2	3	3	3	6	6	6	6	6	6	6	6	6	6	6	6	6
2	2	3	1	2	3	1	3	2	3	7	6	6	7	5	7	7	5	6	7	6	6	7	7	7	7	3	2	3	2	2	3	3	2	3	3	2	6	6	7	6	6	5	6	6	5	6	5	5	6
1	2	3	3	3	3	1	4	1	3	6	6	6	6	6	6	6	6	6	6	6	6	6	6	6	6	2	2	2	2	2	2	2	2	2	2	2	6	6	6	6	6	6	6	6	6	6	6	6	5
2	3	3	1	3	3	3	3	1	3	2	3	3	2	4	4	4	3	2	3	3	2	3	2	3	2	2	2	1	2	2	1	1	2	3	3	2	4	4	4	4	4	4	4	4	4	4	4	4	4
2	2	3	3	2	3	2	1	1	3	3	3	6	5	5	4	3	2	5	4	4	5	5	5	3	3	1	2	3	1	2	2	1	2	2	1	3	1	2	3	3	2	1	4	2	5	2	5	4	2
2	2	3	2	2	3	1	4	1	3	4	3	5	4	3	3	4	3	3	2	2	3	3	2	3	1	2	3	2	1	3	2	3	4	5	4	4	4	5	4	5	4	4	3	4	4	4	3	5	4
1	3	3	1	3	3	1	9	1	3	6	7	6	7	5	6	7	6	7	6	5	6	7	6	5	6	2	3	2	2	2	1	3	2	2	1	3	6	5	6	6	7	5	7	6	5	6	6	5	6
2	3	4	3	2	6	1	9	2	3	7	7	7	7	7	7	7	7	7	7	7	7	7	7	7	7	7	7	7	7	7	7	7	7	7	7	7	7	7	7	7	7	7	7	7	7	7	7	7	7
1	3	4	2	3	3	1	5	1	3	7	7	7	7	7	7	7	5	4	4	4	4	5	4	4	4	7	7	6	7	6	7	6	5	6	6	6	6	5	6	5	5	6	7	7	7	6	7	7	7
2	4	4	2	5	5	1	6	2	3	1	1	7	7	1	2	1	3	3	3	3	6	3	4	3	3	1	1	1	1	1	7	7	2	2	2	2	4	2	3	3	3	3	4	3	3	3	3	4	1
1	4	4	2	3	4	1	5	1	3	7	7	7	7	7	7	7	6	6	6	6	6	6	7	6	6	6	7	6	6	6	6	6	5	6	5	6	5	5	4	5	4	6	4	5	4	4	5	6	5
1	4	4	1	5	5	1	9	1	3	7	7	7	7	7	7	7	4	4	4	4	4	5	6	3	4	7	7	7	7	1	7	7	7	7	7	7	3	4	4	5	3	4	6	6	4	6	6	6	6
2	4	4	1	5	5	1	2	1	3	7	7	7	7	6	7	7	7	7	7	7	7	7	1	7	7	6	7	7	1	7	7	5	4	5	4	5	4	5	5	4	4	5	7	7	6	7	7	7	4
2	4	4	1	5	6	2	1	1	3	5	6	6	4	5	6	5	6	7	5	7	7	7	7	7	7	4	4	4	5	4	5	7	7	7	7	7	4	4	4	3	5	4	7	7	7	6	6	7	7
2	2	4	2	3	3	2	5	1	3	5	6	6	5	6	5	6	7	7	6	7	7	1	7	7	7	4	6	5	7	6	7	7	7	7	7	7	4	4	4	5	4	4	5	7	5	4	5	6	4
2	4	4	1	6	6	1	10	1	3	4	5	4	6	5	6	6	7	7	1	6	7	6	7	7	7	6	6	7	6	5	5	7	7	6	7	7	1	7	7	7	6	7	6	6	6	7	7	5	7
2	4	4	1	4	4	2	9	1	3	6	6	6	6	6	7	7	7	1	7	7	7	7	7	7	7	6	6	6	7	6	6	5	6	5	6	5	7	1	7	7	7	7	7	7	6	7	7	1	5
2	4	4	2	3	5	2	7	1	3	5	5	5	6	5	5	5	6	6	6	6	6	6	5	4	6	6	5	4	5	5	5	6	6	6	6	6	6	5	6	7	6	7	3	3	5	5	4	5	5
1	2	4	2	3	3	1	2	1	3	7	7	7	7	6	7	7	7	7	1	7	7	7	7	7	7	4	5	6	6	6	6	7	6	7	7	7	6	7	7	7	7	2	6	5	6	6	6	7	5
1	4	4	2	5	6	1	5	1	3	4	3	3	2	4	3	3	7	1	1	7	1	2	7	1	1	3	3	2	3	3	2	2	1	2	3	3	3	3	3	4	3	3	1	2	2	3	2	7	3
1	4	4	2	6	6	1	5	1	3	4	5	5	4	4	5	5	4	5	5	5	4	6	5	5	5	3	2	2	3	2	3	5	4	5	6	5	4	5	4	4	5	4	6	6	6	6	6	6	4
1	4	4	1	6	6	1	6	1	3	4	4	3	4	4	4	4	6	6	6	7	5	6	6	6	6	5	6	6	6	6	6	4	7	6	6	6	5	5	6	5	7	7	4	6	4	4	5	5	6
1	3	4	1	4	4	1	9	1	3	7	7	7	7	4	7	7	5	5	5	5	4	4	6	4	5	4	5	4	4	5	4	1	3	3	3	2	3	5	4	5	4	4	5	5	4	4	7	6	7
2	4	4	1	5	5	2	9	1	3	6	7	7	7	7	7	7	6	5	6	5	6	5	6	6	6	6	6	5	6	6	6	7	5	6	6	5	7	7	6	7	5	7	6	5	6	5	7	5	5
2	3	4	2	3	3	1	6	2	3	7	7	6	5	6	6	6	6	6	7	6	5	6	6	5	6	6	6	5	6	6	5	6	5	4	6	6	6	5	6	6	6	6	6	5	6	5	4	4	5
1	2	4	2	3	4	3	7	1	3	7	7	7	7	6	7	7	4	5	5	6	5	6	4	5	4	3	2	3	3	3	3	7	6	7	7	7	6	6	6	6	6	6	5	5	5	6	5	6	6
2	4	4	1	4	4	2	6	1	3	7	7	1	7	7	7	7	5	5	6	5	6	7	7	6	6	5	5	4	5	6	4	5	6	6	7	6	5	4	5	4	3	5	6	6	5	5	6	6	6
1	4	4	2	4	4	1	8	1	3	6	7	6	6	6	5	5	4	5	5	4	4	4	5	4	4	5	4	6	5	4	4	5	7	6	6	5	6	5	3	5	5	5	3	3	3	3	4	3	6
2	4	4	1	6	6	1	9	1	3	6	5	6	7	5	4	6	6	5	6	5	5	5	5	5	6	5	6	6	6	4	6	5	6	5	5	7	6	6	6	5	4	5	4	6	5	7	6	5	6
1	2	4	2	2	2	3	11	1	3	6	6	7	6	6	5	7	2	2	3	3	3	3	3	3	4	1	3	3	3	3	3	4	4	4	4	4	1	1	7	3	1	3	1	7	1	7	1	1	7
1	2	4	2	3	4	2	2	1	3	7	6	6	6	4	6	6	7	7	3	7	7	7	7	6	7	4	6	5	6	4	5	6	6	6	6	5	4	6	5	5	7	5	6	6	6	6	6	6	7
1	4	4	1	4	5	3	11	1	3	7	7	7	7	7	7	7	3	7	7	7	7	7	7	7	7	6	6	5	5	5	6	6	6	4	6	6	4	5	4	5	7	6	7	7	1	7	7	7	4
2	4	4	2	3	3	1	6	1	3	5	6	6	4	3	5	6	7	5	6	6	6	7	7	6	6	7	7	2	7	7	7	5	5	5	6	7	4	4	5	4	5	4	4	3	4	5	3	4	7
2	2	4	2	3	4	1	1	1	3	4	4	4	4	4	4	4	4	4	4	4	4	4	4	4	4	2	2	2	2	2	2	2	2	2	2	2	4	4	4	4	4	4	3	3	3	3	3	3	4
2	2	4	1	2	4	1	3	1	3	7	7	7	7	7	7	7	7	7	7	7	7	7	7	7	7	2	4	1	1	3	3	1	2	1	2	1	7	7	7	7	7	7	7	7	7	7	7	7	7
2	2	4	1	3	3	2	3	1	3	5	5	5	5	6	4	6	6	6	6	6	6	4	6	6	6	3	3	3	3	2	3	3	3	2	3	2	5	5	4	4	4	4	4	4	4	4	4	4	4
1	2	4	1	3	4	2	3	2	3	5	5	5	5	5	5	5	5	5	5	5	5	5	5	5	5	2	2	2	2	2	2	2	2	2	2	2	5	5	5	5	5	5	6	5	5	6	5	5	5
2	2	4	2	3	4	1	3	1	3	6	6	6	7	6	6	6	3	5	4	5	5	6	5	4	6	2	3	2	3	1	3	3	2	3	1	3	5	5	4	5	5	5	5	4	5	5	4	6	5
2	2	4	2	2	3	2	2	2	3	6	7	6	7	7	7	7	7	5	7	5	5	5	6	6	7	2	3	1	1	2	2	1	2	3	3	2	5	5	5	5	3	6	5	5	5	6	7	7	6
2	2	4	2	3	4	2	1	1	3	2	2	2	2	2	2	2	4	3	3	4	3	2	1	2	6	2	1	3	1	2	2	1	2	1	3	2	4	5	6	6	5	4	4	5	4	6	4	7	4
2	2	4	3	2	4	1	1	2	3	5	4	4	5	4	5	4	5	6	4	4	6	5	4	5	4	2	3	1	2	3	2	1	2	1	2	1	2	3	4	5	6	7	7	6	5	4	3	2	4
2	2	4	3	2	3	1	4	1	3	6	5	5	5	6	6	6	6	6	6	6	7	5	5	6	6	1	1	2	2	2	2	3	3	2	3	3	5	5	5	5	6	5	5	6	5	6	5	6	5
1	2	4	1	3	3	1	9	1	3	6	6	6	6	6	6	6	6	6	6	6	6	6	6	6	6	3	3	3	3	3	3	3	3	3	3	3	4	4	4	4	4	4	4	4	4	4	4	4	4
1	2	4	3	2	4	1	3	1	3	4	5	3	5	3	4	3	7	5	5	4	5	3	4	5	6	1	2	3	2	2	3	3	3	1	2	2	6	5	6	5	4	4	6	7	2	4	6	4	4
1	3	4	1	2	4	2	11	1	3	7	7	7	7	7	7	7	7	7	7	7	7	7	7	7	7	2	2	2	2	2	2	7	7	7	7	7	7	7	7	7	7	7	7	7	7	7	7	7	7
2	3	4	1	3	4	2	3	1	3	5	4	4	5	6	5	6	6	6	4	5	5	4	5	4	5	2	1	2	1	2	1	2	3	2	3	2	5	6	6	6	6	6	5	4	5	5	5	5	5
2	2	4	2	3	4	1	3	1	3	6	5	6	6	5	6	4	5	5	6	4	4	6	5	7	6	2	3	1	2	3	2	3	1	2	3	2	4	5	4	6	5	5	6	5	6	5	6	5	5
2	2	4	1	3	4	1	3	1	3	7	7	7	7	7	7	7	7	7	7	7	7	7	7	7	7	2	1	1	2	2	1	2	1	2	1	2	7	7	7	7	7	7	7	7	7	7	7	7	7
2	2	4	2	2	3	2	3	1	3	3	3	2	3	4	4	4	1	5	5	6	6	5	6	5	5	1	2	3	2	3	2	3	2	3	2	1	1	2	1	2	1	3	2	1	3	2	2	1	2
1	3	4	2	3	4	2	9	1	3	4	4	4	4	4	4	4	4	4	4	4	4	4	4	4	4	1	2	1	2	1	2	1	2	1	2	1	4	4	4	4	4	4	4	4	4	4	4	4	4
1	2	5	2	3	4	1	3	2	3	6	5	6	5	5	5	6	6	5	5	6	6	5	6	5	6	5	6	5	6	5	6	6	5	6	5	6	6	5	6	5	6	5	6	5	6	5	6	5	6
2	4	5	1	4	4	2	2	1	3	7	6	6	6	4	6	6	7	7	3	7	7	7	7	6	7	4	6	5	6	4	5	6	6	6	6	5	4	6	5	5	7	5	6	6	6	6	6	6	7
1	2	5	2	3	3	2	1	1	3	7	7	7	7	6	7	7	2	3	2	3	7	3	3	2	3	1	3	3	1	3	1	3	3	3	3	3	7	7	1	7	7	7	6	6	4	6	6	6	6
1	4	5	1	4	6	2	2	1	3	6	7	7	7	7	7	7	5	6	6	6	5	6	6	4	6	7	7	7	7	1	7	5	6	5	6	5	6	5	5	6	6	5	7	7	7	7	7	1	7
1	4	5	1	4	4	1	6	1	3	5	6	6	4	3	5	6	7	5	6	6	6	7	7	6	6	7	7	2	7	7	7	5	5	5	6	7	4	4	5	4	5	4	4	3	4	5	3	4	7
2	2	5	1	3	4	3	1	2	3	4	5	4	5	6	5	4	4	5	6	7	7	6	5	4	6	2	3	1	1	2	2	1	2	1	3	1	5	6	7	5	4	5	7	5	4	5	6	7	7
2	3	5	1	3	4	3	1	1	3	6	6	6	6	5	5	6	5	6	6	5	5	5	6	5	5	1	2	2	3	1	3	3	2	3	3	1	6	3	6	3	6	6	3	6	6	5	6	5	6
1	3	5	1	5	4	2	2	2	3	7	7	7	7	7	7	7	7	7	7	7	7	7	7	7	7	1	2	2	1	2	1	2	1	3	2	1	7	7	7	7	7	7	7	7	7	7	7	7	7
2	2	5	2	2	5	2	8	2	3	2	1	1	1	1	1	1	7	6	7	7	6	7	7	7	7	2	2	1	2	1	2	1	2	3	1	2	7	7	7	7	7	7	7	7	7	7	7	7	7
2	3	5	2	3	2	3	2	2	3	6	6	6	6	5	5	4	4	4	5	6	5	7	7	6	6	2	2	2	3	1	3	1	3	3	3	1	5	5	5	6	5	6	5	4	4	5	4	5	6
2	2	5	1	2	4	2	2	2	3	7	6	5	6	4	3	4	5	4	5	6	5	4	4	7	6	2	3	1	1	2	2	1	2	1	3	2	5	6	6	5	4	4	7	6	5	4	6	6	7
2	2	5	1	2	3	2	9	1	3	6	7	7	7	5	3	5	5	6	6	4	5	6	7	6	6	1	2	3	2	2	1	1	2	3	2	1	1	2	3	4	5	6	1	2	3	4	5	6	6
2	2	5	1	2	3	1	2	1	3	5	5	5	5	5	5	5	5	5	5	5	5	5	5	5	5	3	3	3	3	3	3	3	3	3	3	3	3	3	3	3	3	3	4	4	4	4	4	4	4
2	3	5	1	3	4	3	9	2	3	5	6	6	6	5	5	5	4	4	4	4	4	4	4	4	4	3	2	3	2	2	1	2	1	2	1	2	7	6	6	5	5	5	4	5	5	5	4	5	2
1	3	5	1	3	4	3	2	1	3	5	5	4	3	5	3	4	4	3	3	3	1	1	1	4	3	1	1	1	1	1	1	1	1	1	1	1	1	2	1	1	1	1	1	1	1	1	1	1	1
1	3	5	1	3	4	1	3	2	3	6	6	5	7	5	7	7	6	5	6	6	5	6	7	7	6	1	2	2	3	2	1	2	3	2	3	3	4	5	5	4	6	5	6	5	4	6	5	6	6
1	2	5	2	3	3	1	3	1	3	6	5	6	5	4	4	4	4	4	4	4	4	4	4	4	4	2	3	1	2	2	2	1	3	3	3	1	5	6	5	6	5	6	6	6	5	6	5	6	6
2	2	5	1	2	3	2	9	1	3	5	5	6	5	6	4	7	6	5	4	3	5	5	4	6	7	1	2	3	2	1	2	1	2	3	2	1	1	2	5	4	5	5	4	5	5	4	5	7	5
2	3	5	2	3	4	3	1	2	3	6	5	6	7	6	6	5	6	6	6	7	6	5	6	7	6	1	2	3	2	3	1	1	2	3	2	1	5	6	7	6	5	6	6	5	6	7	6	5	7
2	2	5	1	2	3	2	2	1	3	1	2	3	4	5	6	7	7	6	5	4	3	2	1	3	5	2	3	2	1	2	1	2	1	3	2	2	2	3	4	3	2	3	5	4	5	5	6	3	3
2	2	5	1	3	3	1	3	1	3	5	5	5	5	5	5	5	4	4	4	4	4	4	4	4	4	3	3	3	3	3	3	3	3	3	3	3	4	4	4	4	4	4	4	4	4	4	4	4	4
2	5	2	3	2	5	3	4	1	2	5	5	6	6	5	7	6	4	4	3	5	6	5	5	4	6	6	6	6	7	5	6	6	6	5	7	5	6	6	5	6	6	5	5	6	6	5	4	4	4
1	3	2	1	5	3	1	12	1	2	7	7	7	7	7	7	1	7	7	7	4	4	4	4	7	7	4	7	7	7	7	7	7	7	7	7	7	7	7	7	7	7	7	7	7	4	7	7	7	7
1	4	2	3	1	3	2	4	1	2	4	4	4	4	4	5	4	4	5	4	4	4	6	4	3	4	3	3	3	2	4	3	4	6	5	6	6	7	7	1	7	7	7	6	6	4	6	5	6	3
1	5	2	3	3	3	1	3	2	2	2	3	3	3	1	3	4	5	4	3	5	4	4	5	4	5	5	4	6	6	5	5	7	7	7	7	7	7	7	1	7	7	7	3	2	3	2	2	4	7
2	3	2	3	2	2	2	3	1	2	4	6	7	6	6	6	5	2	3	3	2	3	3	3	2	3	4	6	5	6	5	5	6	6	6	5	7	5	6	5	5	6	6	5	6	6	5	6	6	6
2	2	2	3	2	2	1	6	1	2	7	7	6	7	7	7	7	4	3	4	4	6	4	5	4	4	6	7	6	7	7	7	7	7	1	7	7	1	2	1	3	2	3	5	6	6	6	4	6	6
2	3	2	3	2	2	1	10	1	2	5	5	6	5	4	5	6	7	7	7	7	7	7	7	7	1	3	2	3	3	3	3	6	6	5	6	7	5	4	5	5	5	7	6	7	7	7	7	7	7
1	2	2	3	2	3	1	10	1	2	6	6	5	5	5	5	5	5	4	5	6	5	5	5	4	5	6	5	3	6	6	5	5	6	6	7	6	6	6	5	5	6	6	4	6	5	5	6	5	6
2	3	2	3	2	2	1	2	1	2	6	7	5	6	5	6	6	6	5	6	6	6	6	6	6	5	4	5	5	5	6	5	5	6	5	6	5	6	6	5	4	6	5	7	2	7	7	7	7	4
2	2	2	3	1	3	2	3	1	2	7	7	7	7	7	7	7	5	4	6	4	5	5	7	5	5	4	5	5	5	6	5	6	7	7	7	7	1	1	1	7	1	1	3	1	2	3	3	5	4
1	3	2	3	2	4	2	3	1	2	7	6	6	6	4	6	6	7	7	3	7	7	7	7	6	7	4	6	5	6	4	5	6	6	6	6	5	4	6	5	5	7	5	6	6	6	6	6	6	7
1	3	2	3	2	3	2	4	1	2	7	7	7	6	7	7	7	5	5	4	6	5	5	7	5	6	7	7	1	6	7	7	6	6	6	6	6	7	7	7	7	7	1	6	6	6	6	5	6	1
2	4	2	3	2	3	1	6	1	2	4	5	5	7	6	6	6	5	6	5	5	5	6	6	4	6	5	6	6	6	6	4	6	5	5	6	7	2	7	7	7	7	7	2	3	3	3	3	4	7
2	3	2	3	1	2	1	8	1	2	7	7	7	7	6	7	7	5	5	5	6	6	6	6	6	6	4	6	5	4	6	6	6	7	7	7	7	7	7	7	1	6	7	4	5	4	5	3	4	7
2	3	2	3	2	3	2	6	1	2	6	5	4	5	5	6	6	5	6	6	5	5	5	6	5	5	1	3	3	3	3	3	4	7	6	6	6	6	6	4	6	5	5	5	4	6	4	6	5	6
2	3	2	3	3	4	1	4	1	2	5	5	7	6	6	7	7	6	5	6	5	7	7	6	6	6	5	5	5	5	4	6	6	5	5	6	6	4	5	6	6	4	4	5	5	5	5	7	5	6
1	4	2	3	1	4	1	9	1	2	5	7	7	7	6	7	7	5	6	6	6	6	7	5	5	6	6	5	5	6	4	6	6	6	6	5	6	5	4	4	6	5	5	2	3	3	3	3	3	5
2	3	2	3	2	4	2	9	1	2	3	5	4	4	5	4	4	5	7	5	4	5	5	5	4	5	2	2	3	4	3	3	4	5	6	5	5	6	1	1	1	1	7	5	4	6	4	4	5	2
1	3	2	3	1	1	3	8	2	2	6	5	5	5	6	6	5	5	5	5	5	6	6	6	6	6	5	6	6	6	6	6	7	7	7	7	7	6	5	6	5	6	5	6	5	5	5	5	7	6
1	2	3	3	3	4	1	10	2	2	7	7	7	7	7	7	4	7	7	7	7	7	7	7	7	7	6	7	7	7	7	7	7	7	7	7	7	7	7	7	7	7	7	7	7	7	7	7	7	7
1	4	3	3	3	3	1	1	1	2	6	6	6	6	6	6	6	6	6	6	6	6	6	7	7	7	6	6	7	7	6	7	6	7	7	7	6	6	6	6	6	6	6	6	7	6	7	6	6	6
1	3	3	2	2	4	1	10	1	2	7	7	7	7	7	7	7	7	7	7	7	7	7	7	7	7	7	7	7	7	7	7	6	6	7	6	6	6	6	6	6	6	6	6	6	6	6	6	6	7
1	2	3	3	3	5	1	10	1	2	7	7	6	6	6	6	6	6	5	5	5	5	5	6	6	7	6	6	6	6	6	6	6	6	6	6	6	6	6	6	6	6	6	6	6	4	6	7	7	7
1	3	3	3	2	6	1	1	2	2	6	6	6	6	7	7	7	7	7	7	7	6	6	7	7	7	7	7	7	7	5	5	6	6	6	6	6	5	5	5	5	5	5	6	6	6	6	6	6	7
1	2	3	3	3	6	1	10	2	2	7	7	7	7	7	7	4	7	7	7	7	7	7	7	7	7	7	7	7	7	7	7	7	7	7	7	7	7	7	7	7	7	7	7	7	7	7	7	7	7
1	2	3	3	3	6	1	12	2	2	7	7	7	7	7	6	5	6	7	7	6	7	7	7	7	7	7	7	7	6	6	7	4	6	6	5	6	7	7	5	7	7	7	6	7	4	6	4	6	7
2	3	3	3	3	4	1	6	2	2	7	7	7	7	7	7	4	7	7	7	7	7	7	7	7	7	7	7	7	7	7	7	6	7	7	7	7	7	7	7	7	7	7	7	7	7	7	7	7	7
2	3	3	2	2	2	1	4	1	2	6	7	6	6	6	6	5	6	6	6	6	6	6	6	6	6	6	6	6	6	6	6	6	7	6	6	6	6	6	6	6	6	6	7	7	5	6	6	6	6
2	3	3	2	3	3	1	7	1	2	3	3	3	5	5	6	6	5	5	5	2	3	5	5	6	6	5	5	5	5	5	5	5	3	4	4	4	5	2	3	3	3	3	5	5	3	2	5	5	6
1	4	3	2	6	6	3	12	1	2	1	1	1	7	7	7	7	7	7	7	7	4	7	7	7	6	7	1	7	1	1	7	1	1	1	1	1	1	1	1	1	1	1	1	7	1	1	1	1	1
2	2	3	3	2	4	1	12	1	2	7	7	7	7	7	7	4	7	7	7	7	7	7	7	7	7	7	7	7	7	7	7	7	7	7	7	7	7	7	7	7	7	7	7	7	7	7	7	7	7
1	2	3	3	3	5	1	12	1	2	5	6	5	6	7	7	5	6	7	6	6	6	6	6	7	7	5	5	6	6	5	5	5	6	5	6	6	6	5	5	6	5	5	5	6	5	6	6	7	7
2	3	3	3	3	2	1	6	1	2	1	1	1	1	1	1	1	7	7	7	7	7	7	7	7	7	7	7	7	7	7	7	7	7	7	7	7	7	7	7	7	7	7	7	7	7	7	7	7	7
2	3	3	3	3	6	1	4	2	2	5	4	5	4	5	5	5	5	4	4	5	4	5	5	4	4	5	4	5	5	4	4	5	4	5	5	5	5	4	5	5	4	4	5	5	5	4	4	5	5
2	3	3	3	3	6	1	12	1	2	4	4	4	4	4	4	4	6	6	4	4	6	6	4	6	4	6	6	6	5	6	5	6	6	6	6	6	6	4	4	6	4	4	6	6	6	6	4	6	6
1	2	3	3	2	4	1	10	1	2	4	7	5	7	4	5	4	4	7	5	4	5	6	6	7	7	4	4	7	4	4	6	4	4	4	4	4	5	5	5	5	5	6	5	4	4	4	4	4	4
2	4	3	2	3	5	1	7	1	2	6	7	7	7	7	7	7	6	5	6	4	5	5	5	4	6	5	5	4	5	5	5	7	5	5	6	6	6	5	6	5	6	4	2	4	3	3	3	2	6
1	2	3	2	3	3	2	2	1	2	7	7	7	7	7	2	7	5	5	4	6	4	6	6	6	5	3	2	3	3	3	3	7	7	7	6	7	4	5	4	7	5	5	4	4	4	4	5	5	7
1	4	3	1	4	5	1	10	1	2	1	7	7	7	7	7	7	4	5	4	3	5	4	5	4	5	7	7	7	7	2	7	6	7	7	7	7	3	2	3	3	3	3	7	1	7	7	7	7	7
2	3	3	1	4	4	1	1	1	2	1	7	7	7	7	7	7	4	4	4	6	5	5	6	6	6	1	1	1	2	7	2	7	7	7	7	7	5	6	5	6	5	5	7	7	7	7	7	2	6
2	4	3	2	3	3	2	5	1	2	1	2	3	3	3	2	1	1	6	7	2	7	1	1	1	1	1	7	1	1	2	2	2	3	3	3	2	2	1	1	1	1	7	7	1	1	2	1	2	3
2	4	3	2	3	4	1	6	1	2	6	7	7	7	7	7	7	5	5	6	7	5	4	6	3	5	4	5	4	6	5	5	5	6	6	5	5	6	4	6	6	5	6	4	4	4	5	4	4	3
1	4	3	2	6	6	2	12	2	2	6	6	3	5	5	5	5	7	7	7	7	6	7	7	2	7	7	7	1	7	7	7	3	5	5	5	4	5	5	5	5	5	5	5	5	5	5	6	6	4
1	3	3	2	3	3	1	6	1	2	5	3	5	5	5	5	4	5	6	6	5	6	7	7	5	6	5	5	4	6	5	5	6	6	6	5	5	5	5	4	6	6	7	6	5	6	5	6	6	6
2	4	3	2	3	4	1	6	1	2	5	4	5	6	5	5	6	5	6	5	6	5	5	5	6	5	6	5	6	5	5	6	7	7	7	7	7	6	6	6	5	5	5	5	6	5	5	5	6	5
1	2	3	2	2	2	1	3	1	2	7	7	6	7	5	7	7	6	6	6	5	5	5	6	6	6	5	5	5	5	5	6	6	6	5	6	5	5	6	6	6	6	6	6	6	6	7	7	6	4
1	3	3	2	4	4	1	3	1	2	6	6	6	6	5	5	6	7	7	7	6	7	2	7	7	7	5	4	5	5	6	6	6	5	5	6	6	5	6	5	5	5	6	6	6	6	6	4	6	6
1	4	3	2	4	4	1	1	1	2	7	7	7	7	7	7	7	1	7	7	7	7	7	7	7	7	7	7	7	7	6	7	6	5	5	6	7	7	1	7	7	7	7	4	5	5	6	5	6	6
2	4	3	2	3	3	2	2	1	2	7	7	7	1	7	7	7	6	5	5	6	6	6	7	7	6	6	6	6	6	6	6	6	5	5	4	5	7	6	6	6	6	6	6	6	6	6	6	6	4
1	2	3	2	2	3	2	10	1	2	7	7	7	7	5	7	7	5	4	6	5	4	6	7	6	4	6	5	5	6	6	7	7	6	7	7	7	7	1	7	1	1	1	6	6	5	6	6	5	6
2	3	3	2	3	5	2	9	1	2	7	7	7	7	7	7	7	4	5	5	5	3	4	4	4	4	6	5	5	7	7	6	5	6	5	7	6	4	4	4	4	4	6	4	5	4	5	6	4	6
1	3	3	2	3	3	2	2	1	2	5	4	5	5	5	6	7	3	5	6	6	6	5	5	5	6	6	6	6	6	5	6	5	6	6	5	6	7	5	5	6	4	5	7	6	6	6	7	7	7
1	4	3	2	4	6	1	3	1	2	5	6	7	5	6	5	6	7	5	6	5	6	6	6	6	6	5	4	4	6	5	4	6	7	5	6	6	6	5	6	6	7	7	6	6	6	6	5	6	6
2	4	3	2	4	4	2	9	1	2	7	7	7	7	6	7	7	5	4	4	5	4	4	4	4	4	5	6	6	6	6	6	6	4	6	5	6	5	5	5	5	4	5	4	4	4	5	5	6	7
2	3	3	1	4	4	1	2	1	2	5	6	6	4	5	6	5	6	7	5	7	7	7	7	7	7	4	4	4	5	4	5	7	7	7	7	7	4	4	4	3	5	4	7	7	7	6	6	7	7
2	3	3	2	3	3	1	6	1	2	5	5	5	4	5	5	7	5	5	5	5	6	4	6	4	7	5	5	6	5	7	5	5	5	5	6	5	5	5	6	5	6	6	6	6	6	6	6	6	5
2	4	3	1	6	6	2	2	1	2	5	6	6	4	3	5	6	7	5	6	6	6	7	7	6	6	7	7	2	7	7	7	5	5	5	6	7	4	4	5	4	5	4	4	3	4	5	3	4	7
1	4	3	2	3	3	2	6	1	2	6	5	6	5	5	5	6	6	5	6	5	6	5	6	5	5	6	5	5	6	4	5	5	7	6	6	6	5	5	4	5	6	5	5	5	6	6	5	5	7
2	2	3	2	2	2	2	9	2	2	6	7	6	6	6	5	5	4	5	5	4	4	4	5	4	4	5	4	6	5	4	4	5	7	6	6	5	6	5	3	5	5	5	3	3	3	3	4	3	6
2	3	3	2	4	4	2	3	1	2	6	5	6	6	6	6	6	6	7	6	5	6	6	7	5	7	3	2	3	3	3	3	7	7	7	7	7	3	2	3	3	3	3	6	6	5	6	6	6	5
1	4	3	2	6	6	1	7	1	2	6	5	5	6	6	6	5	5	6	5	6	3	5	5	6	5	5	6	5	6	6	6	5	5	5	5	6	3	3	3	3	3	2	4	5	4	4	5	6	5
1	3	3	2	3	4	2	6	1	2	6	5	6	7	6	7	5	4	6	6	7	6	6	6	6	5	6	5	5	6	6	6	5	6	5	7	5	5	5	6	5	6	5	5	5	5	7	5	6	6
2	3	3	1	4	6	2	6	1	2	7	7	7	7	6	7	7	7	7	1	7	7	7	7	7	7	4	5	6	6	6	6	7	6	7	7	7	6	7	7	7	7	2	6	5	6	6	6	7	5
1	3	3	2	3	4	1	6	1	2	5	5	6	5	5	6	6	3	2	3	2	4	2	3	3	3	4	4	4	4	4	5	6	5	5	5	6	2	1	3	3	3	4	3	3	3	4	3	3	2
1	3	3	2	3	4	2	1	1	2	6	6	5	6	6	4	6	6	5	5	7	6	6	6	6	5	5	6	6	6	5	6	6	5	5	5	7	6	4	5	7	5	5	4	5	5	5	6	6	6
2	3	3	1	4	6	3	4	1	2	6	6	6	6	4	6	7	6	6	6	6	6	7	6	5	5	6	6	4	6	6	6	5	5	6	5	6	7	1	2	1	1	3	5	6	6	6	7	6	7
1	4	3	2	4	5	1	9	1	2	1	3	4	3	2	2	3	4	5	4	3	4	4	5	4	4	3	3	3	1	3	1	1	3	1	3	7	1	7	7	7	7	7	1	2	7	2	3	3	2
1	3	3	2	4	4	2	3	1	2	4	5	6	6	4	5	5	6	6	5	5	6	5	6	5	6	2	2	2	3	4	3	6	6	6	6	6	5	6	5	7	5	6	4	4	4	4	4	4	7
1	4	3	2	3	3	2	6	1	2	6	4	5	6	6	5	6	3	3	2	2	2	4	2	2	3	1	1	1	2	7	4	3	3	3	2	3	5	5	4	4	5	5	7	7	1	7	7	7	2
2	3	3	2	3	3	2	2	1	2	6	6	4	5	5	6	5	6	5	4	6	6	5	6	6	6	5	5	5	5	5	5	7	7	7	3	7	6	6	6	5	6	6	6	6	6	7	6	6	7
1	4	3	2	4	5	3	8	1	2	5	4	4	5	3	4	7	1	6	1	2	1	1	7	7	2	7	1	7	7	7	7	4	6	6	6	6	2	2	1	3	2	3	4	4	4	3	4	6	6
2	3	3	1	4	4	1	3	1	2	6	5	5	6	4	5	5	5	6	5	6	5	7	6	5	5	5	6	6	6	6	6	5	5	3	5	5	4	5	5	5	5	5	7	7	7	7	7	2	5
1	4	3	2	3	4	2	6	1	2	6	6	6	5	6	7	7	5	6	5	5	4	5	7	6	6	6	4	6	5	6	6	6	5	5	6	6	4	5	4	5	5	6	5	6	5	6	6	5	5
2	4	3	2	3	4	1	6	1	2	4	4	6	5	6	5	5	6	5	5	6	7	6	6	5	6	5	6	5	4	6	5	5	6	5	5	6	6	5	6	6	6	6	5	5	6	5	6	6	5
1	4	3	2	3	4	1	9	1	2	5	4	4	6	5	5	5	6	5	5	5	4	6	4	5	6	5	5	5	5	5	4	6	6	4	5	6	6	6	6	6	4	6	5	4	6	5	6	5	4
1	4	3	2	3	3	2	6	1	2	7	7	4	6	5	7	6	6	5	6	6	6	6	7	6	6	5	5	5	6	5	5	6	5	5	5	6	6	4	4	6	4	6	5	5	6	5	6	5	6
2	4	3	2	3	5	1	2	1	2	4	6	5	6	5	3	6	5	5	6	5	5	5	5	5	5	6	5	6	5	6	5	6	5	6	6	6	6	4	5	5	6	5	6	5	5	5	5	4	6
1	3	3	2	3	4	2	2	1	2	6	6	5	5	6	6	6	6	5	3	5	6	5	4	4	6	5	6	5	6	5	6	6	6	5	5	6	5	5	5	5	6	5	5	4	4	5	5	6	5
2	4	3	2	3	5	2	6	1	2	6	5	5	5	5	6	5	4	6	6	5	5	5	7	7	6	5	6	6	5	6	6	5	6	6	6	5	6	5	5	3	6	5	6	6	5	6	5	7	6
2	3	3	2	3	3	2	2	1	2	7	6	6	6	5	5	6	5	6	5	5	6	7	6	6	6	2	3	3	3	3	3	6	6	7	7	7	6	6	5	6	6	6	3	3	2	3	2	2	4
1	3	3	2	3	3	1	1	1	2	5	6	7	6	6	5	6	6	6	6	6	6	6	7	6	6	7	7	7	7	7	1	7	6	6	7	7	4	3	5	4	5	4	6	6	6	6	5	6	7
1	2	3	2	2	3	1	6	1	2	7	7	7	7	1	7	7	7	7	7	7	7	1	7	7	7	6	6	4	5	6	5	6	5	5	5	7	6	4	5	6	5	6	5	4	4	3	4	4	6
2	3	3	2	3	5	2	2	1	2	5	5	5	5	3	7	5	5	4	6	5	4	5	6	5	6	6	5	4	5	6	5	4	4	5	6	7	6	6	5	5	6	6	5	6	6	5	7	7	6
2	2	3	2	3	4	1	7	1	2	6	6	6	6	6	6	5	7	7	7	7	1	7	7	7	7	6	6	6	7	6	6	6	7	6	6	6	6	6	6	6	5	6	5	5	4	6	7	6	6
2	2	3	2	3	3	2	3	1	2	6	5	5	6	6	6	6	7	6	7	7	7	7	2	7	7	5	6	6	6	6	6	6	6	5	5	6	6	6	5	6	5	6	5	6	5	7	5	6	6
2	3	3	2	3	5	2	1	1	2	5	5	5	5	5	4	6	6	5	4	6	5	5	4	4	5	6	7	6	6	6	5	6	7	6	4	7	5	5	5	4	5	5	5	6	6	5	5	7	5
2	2	3	2	3	4	2	9	1	2	6	5	7	6	6	7	5	6	7	5	5	6	4	6	5	4	7	2	7	7	7	7	4	5	6	5	7	5	5	5	7	6	5	4	4	4	4	4	4	5
2	4	3	2	4	4	2	6	1	2	6	7	7	7	7	7	7	6	6	5	7	6	5	6	6	6	5	5	6	6	6	5	5	6	5	6	6	5	4	5	6	5	7	4	5	4	5	5	5	5
1	5	3	1	6	6	1	8	2	2	7	6	7	7	7	7	7	7	7	6	7	6	7	1	7	7	7	6	7	7	7	2	7	7	7	7	7	5	6	6	5	5	6	7	6	5	6	6	6	7
1	3	3	2	3	5	1	9	1	2	6	6	6	6	5	6	7	6	5	6	5	5	5	6	5	5	6	5	6	5	5	5	6	5	6	6	6	5	5	4	5	6	5	6	5	6	5	7	6	5
1	6	3	1	6	6	1	2	2	2	4	4	4	4	3	5	5	3	3	3	2	2	2	3	3	3	7	7	7	1	7	7	5	5	3	5	5	4	4	4	4	5	4	3	3	3	3	1	3	5
1	4	3	2	3	4	1	6	1	2	5	5	5	6	5	6	5	6	6	5	6	6	6	6	5	5	6	6	5	5	4	4	5	6	6	6	6	6	5	6	6	6	6	6	5	5	5	5	5	6
2	3	3	2	3	5	1	1	1	2	2	3	3	3	3	2	3	3	2	2	3	1	3	3	3	3	5	5	5	5	4	6	6	5	5	6	5	3	1	1	1	7	1	7	7	6	7	7	7	7
1	3	3	2	3	4	3	6	1	2	6	6	6	6	6	7	7	7	1	7	7	7	7	7	7	7	6	6	6	7	6	6	5	6	5	6	5	7	1	7	7	7	7	7	7	6	7	7	1	5
1	4	3	1	5	5	2	6	1	2	5	4	5	6	6	5	7	4	4	4	4	4	4	5	4	5	5	5	4	5	6	5	5	6	6	5	6	3	3	3	2	3	3	4	6	5	6	6	6	7
1	4	3	2	4	5	1	5	1	2	6	5	7	6	6	7	6	6	5	6	6	6	5	5	5	6	6	7	7	6	7	7	5	7	6	5	5	6	5	5	5	5	5	7	6	7	7	7	7	5
2	3	3	2	3	4	1	2	1	2	6	6	5	5	6	6	6	7	6	6	6	7	5	7	6	5	6	5	6	6	5	6	5	7	6	6	6	6	5	6	5	5	6	7	6	5	6	6	7	5
2	4	3	2	3	3	1	1	1	2	5	6	6	6	6	5	6	6	6	6	5	5	5	5	5	5	6	6	6	6	6	6	5	6	5	5	6	5	6	6	6	6	7	6	6	4	6	7	6	6
1	4	3	2	5	5	1	2	1	2	4	5	6	6	4	5	5	6	4	6	6	4	5	6	5	7	5	5	5	6	6	5	5	5	4	6	5	6	6	6	7	5	7	5	5	6	4	3	5	5
1	3	3	2	3	4	1	3	1	2	6	6	7	6	6	5	7	7	5	6	4	5	5	7	5	6	5	4	5	5	5	5	7	7	6	7	7	4	7	6	6	6	6	5	4	4	5	4	4	6
1	3	3	2	4	5	2	2	1	2	7	5	7	6	6	6	6	6	1	7	7	7	7	7	7	7	7	7	1	7	7	7	7	7	7	7	7	5	5	5	7	5	5	4	5	5	6	5	5	7
1	3	3	2	3	3	1	2	1	2	6	6	4	6	6	5	4	5	5	5	6	5	5	5	5	5	6	7	6	6	6	6	6	5	6	5	6	6	5	6	6	6	6	5	5	4	5	7	5	5
1	3	3	1	4	5	1	2	1	2	5	6	6	6	4	6	6	5	5	5	6	5	5	5	6	5	5	7	6	6	6	6	4	6	6	4	6	6	5	6	6	6	7	3	4	5	4	6	5	5
2	3	3	2	3	4	2	6	1	2	5	5	6	6	6	7	6	5	5	5	5	6	5	6	4	5	6	6	6	6	7	6	6	5	5	5	5	5	6	5	5	6	5	5	7	5	6	6	6	6
1	3	3	2	3	4	2	6	1	2	5	6	5	5	4	5	6	5	6	6	6	5	5	7	6	6	5	5	6	7	5	5	7	6	5	6	7	5	7	6	7	6	7	6	5	5	5	5	5	6
2	3	3	2	3	4	2	1	1	2	4	5	6	5	5	4	5	5	6	6	7	6	6	7	4	5	6	5	4	5	4	5	6	5	6	6	6	6	7	6	5	6	6	5	5	6	5	5	7	7
2	3	3	1	4	5	2	10	1	2	3	1	2	3	1	1	7	4	4	3	5	4	5	4	4	4	7	7	6	7	7	7	3	3	3	2	4	6	7	5	5	5	6	5	6	6	6	7	6	4
1	4	3	2	3	3	1	1	1	2	6	5	6	7	6	5	6	6	7	6	7	6	6	6	6	6	4	6	6	5	5	5	5	4	4	6	5	6	6	6	6	5	6	6	3	6	6	6	6	7
2	4	3	2	5	5	2	4	1	2	6	6	6	6	5	5	6	3	5	5	6	6	5	5	5	6	5	4	5	6	5	5	7	6	5	6	6	5	7	6	5	4	5	5	4	5	6	5	5	6
2	3	3	2	3	4	1	2	1	2	6	6	6	6	6	6	7	7	6	7	7	1	7	7	7	7	5	4	5	5	5	6	6	6	6	6	6	6	6	5	7	6	7	5	5	3	4	6	5	5
1	2	3	2	2	5	2	9	2	2	4	5	4	5	5	6	6	4	7	4	5	5	6	6	5	5	5	6	5	6	6	5	6	5	5	7	5	6	6	6	7	7	5	5	5	5	5	5	5	6
2	5	3	2	6	6	1	6	2	2	2	7	2	3	2	2	1	5	5	5	6	5	5	6	6	6	1	1	1	2	3	7	2	3	2	5	3	5	5	5	6	5	6	2	3	2	3	2	2	2
2	4	3	1	5	6	1	10	1	2	6	5	6	7	6	6	6	6	5	6	6	6	6	7	6	5	6	6	5	6	6	6	6	6	6	5	5	6	6	5	6	5	7	5	6	5	6	6	6	6
2	3	3	1	4	5	1	5	2	2	5	5	5	6	5	6	5	5	4	4	4	4	6	5	4	4	4	5	5	6	5	4	5	5	5	5	5	1	3	2	3	2	3	3	3	3	3	4	3	6
1	3	3	2	3	4	2	1	1	2	7	6	6	6	5	6	6	5	5	6	5	6	5	7	5	5	5	5	5	5	5	5	4	5	5	7	4	6	6	6	7	6	5	6	6	6	7	5	6	5
2	3	3	1	4	4	1	3	1	2	7	7	7	7	6	7	7	7	7	1	7	7	7	7	7	7	4	5	6	6	6	6	7	6	7	7	7	6	7	7	7	7	2	6	5	6	6	6	7	5
1	3	3	2	3	3	1	9	1	2	3	3	2	2	2	1	1	3	2	2	2	7	3	2	3	3	1	4	1	3	3	3	7	1	7	1	1	5	3	6	4	4	4	3	4	2	2	3	3	4
2	3	3	2	3	4	2	5	1	2	5	5	6	6	5	5	7	5	6	6	5	6	6	5	6	6	4	6	4	5	5	6	5	5	5	7	6	5	4	5	7	5	6	5	6	5	6	6	6	6
1	4	3	2	3	4	2	2	1	2	6	5	6	7	6	5	6	6	5	5	5	5	6	5	6	4	5	6	5	6	5	7	5	5	4	5	6	6	4	5	5	5	5	5	6	5	6	5	5	5
2	2	3	2	3	3	2	2	1	2	7	7	6	6	6	7	7	5	4	5	4	6	5	5	4	6	5	5	5	5	6	4	6	5	6	6	5	6	6	6	6	6	7	3	4	4	4	4	4	6
2	4	3	2	3	3	2	1	1	2	5	6	6	5	6	5	6	4	5	5	5	5	5	6	5	6	6	6	4	5	5	5	6	6	5	6	6	6	6	6	5	5	5	6	5	6	6	7	5	5
1	2	3	2	2	4	2	10	1	2	6	6	6	6	5	6	6	7	1	7	7	7	7	7	7	7	4	3	2	3	4	5	6	3	5	4	6	2	3	3	3	3	3	5	5	4	4	6	6	7
1	4	3	2	5	5	1	1	1	2	5	4	5	4	5	5	5	6	7	5	6	7	6	7	5	6	6	7	6	6	5	7	6	6	6	6	5	5	6	6	6	4	6	5	3	5	5	5	5	6
1	3	3	2	3	4	1	6	1	2	5	6	5	6	6	5	6	5	5	6	6	6	6	6	5	6	5	6	6	5	6	6	7	7	6	7	7	5	5	6	6	6	5	7	5	5	6	6	7	6
1	3	3	2	3	4	1	6	1	2	4	6	5	5	6	6	5	5	5	5	6	6	5	5	3	6	5	5	5	7	5	6	6	6	6	5	5	4	6	5	5	7	6	6	6	5	7	5	6	5
2	4	3	2	4	6	2	3	1	2	7	7	1	7	7	7	7	5	5	6	5	6	7	7	6	6	5	5	4	5	6	4	5	6	6	7	6	5	4	5	4	3	5	6	6	5	5	6	6	6
2	4	3	2	3	4	2	9	1	2	6	6	5	5	6	5	5	5	5	5	5	4	5	4	5	6	5	6	6	4	6	6	7	7	1	7	7	6	5	6	6	5	5	4	6	5	6	4	5	6
2	2	3	1	2	3	3	3	1	2	4	4	4	5	2	2	3	3	4	3	3	4	3	4	3	4	4	3	3	3	3	3	3	3	3	3	3	2	3	2	4	2	3	3	3	3	2	4	4	3
1	3	4	3	2	5	1	12	1	2	5	4	4	4	4	4	4	5	5	4	4	3	4	5	7	6	5	4	6	4	4	4	4	4	4	4	4	6	3	5	5	4	5	4	4	7	4	4	4	7
2	4	4	3	3	4	1	3	1	2	5	5	5	6	6	7	4	6	6	7	5	5	5	6	6	7	6	6	7	5	5	6	4	5	4	5	4	7	6	7	7	6	4	6	6	4	5	6	6	7
1	2	4	3	3	6	1	11	2	2	4	7	7	7	7	7	7	7	7	7	7	7	7	7	7	7	7	7	7	7	7	7	7	7	7	7	7	7	7	7	7	7	7	7	7	7	7	7	7	7
1	4	4	1	4	5	2	7	1	2	7	7	7	7	7	7	7	3	7	7	7	7	7	7	7	7	6	6	5	5	5	6	6	6	4	6	6	4	5	4	5	7	6	7	7	1	7	7	7	4
1	5	4	1	4	6	1	3	1	2	3	5	5	7	6	5	5	4	5	4	4	6	4	4	5	4	6	5	5	6	5	6	5	6	6	6	6	6	7	7	6	7	1	6	7	6	7	7	7	6
2	4	4	1	5	5	1	1	1	2	5	5	5	4	5	5	7	5	5	5	5	6	4	6	4	7	5	5	6	5	7	5	5	5	5	6	5	5	5	6	5	6	6	6	6	6	6	6	6	5
2	3	4	1	4	4	3	10	2	2	1	7	7	7	7	7	7	3	5	5	4	5	4	4	6	5	6	4	6	5	6	6	6	7	6	6	6	5	5	5	5	5	5	5	5	6	5	6	5	3
1	3	4	1	4	4	3	3	2	2	5	5	6	6	5	5	6	6	7	6	6	6	6	6	6	6	6	5	4	4	5	4	5	6	6	6	5	6	5	6	5	6	6	7	7	7	7	1	7	7
2	2	4	2	2	5	2	4	1	2	7	7	7	7	7	7	2	2	3	3	3	3	3	3	2	3	7	7	1	7	7	7	6	7	5	6	6	5	5	6	5	5	5	5	5	6	5	6	6	4
2	4	4	1	4	4	2	10	2	2	7	7	6	7	7	7	7	4	3	4	4	6	4	5	4	4	6	7	6	7	7	7	7	7	1	7	7	1	2	1	3	2	3	5	6	6	6	4	6	6
1	2	4	2	3	4	2	1	2	2	6	5	6	6	6	5	6	6	6	5	5	7	6	7	5	6	5	5	5	6	5	5	5	5	6	6	5	5	5	5	6	6	6	6	6	6	6	5	6	5
1	4	4	1	4	4	2	3	1	2	6	5	6	7	5	4	6	6	5	6	5	5	5	5	5	6	5	6	6	6	4	6	5	6	5	5	7	6	6	6	5	4	5	4	6	5	7	6	5	6
2	3	4	1	4	5	2	5	1	2	5	5	6	6	6	6	7	7	5	6	6	5	6	6	6	7	5	5	5	5	6	5	7	5	5	6	6	3	4	3	4	5	4	7	7	7	7	1	7	7
1	4	4	1	6	6	2	5	1	2	6	6	5	5	4	7	5	6	6	5	5	5	6	5	5	7	6	6	6	6	6	7	6	5	5	6	6	6	7	5	6	4	5	5	6	6	5	6	6	7
2	4	4	1	4	4	2	6	1	2	7	7	6	7	5	7	7	6	6	6	5	5	5	6	6	6	5	5	5	5	5	6	6	6	5	6	5	5	6	6	6	6	6	6	6	6	7	7	6	4
2	2	4	2	3	4	1	4	1	2	5	5	5	4	4	6	5	7	7	7	7	7	7	7	1	7	3	2	3	3	3	3	6	5	6	7	5	6	7	7	6	7	7	7	7	2	7	7	7	5
2	3	4	1	4	5	3	3	2	2	7	7	7	7	5	7	7	5	4	6	5	4	6	7	6	4	6	5	5	6	6	7	7	6	7	7	7	7	1	7	1	1	1	6	6	5	6	6	5	6
2	2	4	2	3	4	1	7	1	2	7	7	7	7	7	1	7	7	5	7	7	7	7	3	7	7	3	3	3	3	3	2	4	5	6	5	6	3	5	5	7	4	4	7	7	7	1	7	7	4
2	4	4	1	4	5	1	9	1	2	6	5	5	6	5	6	6	6	6	7	6	6	6	5	6	6	4	6	5	7	5	6	7	7	7	7	1	6	6	5	6	5	5	5	4	6	5	5	5	7
2	2	4	2	2	3	1	3	1	2	5	6	5	5	6	4	6	5	4	3	4	3	4	6	5	4	7	7	7	2	7	7	7	6	7	7	7	6	6	3	6	6	7	5	5	5	4	4	5	5
1	2	4	2	3	3	3	10	1	2	7	1	7	7	7	7	7	7	7	7	3	7	7	7	5	7	2	7	7	7	7	7	6	7	6	7	7	6	6	5	6	6	6	4	4	4	4	5	5	6
2	4	4	1	4	4	1	8	1	2	5	6	5	6	6	5	4	5	5	6	5	5	5	5	6	6	5	5	6	6	6	7	5	4	5	4	6	6	6	5	5	5	5	5	5	5	4	5	6	6
2	4	4	1	4	5	1	3	1	2	4	4	5	5	3	4	5	5	5	4	4	4	5	4	4	4	4	4	4	5	4	5	6	6	5	6	6	6	5	6	6	6	7	7	7	7	7	1	7	7
2	3	4	2	3	4	3	1	1	2	6	6	7	6	5	7	6	6	7	5	7	6	6	6	5	6	4	5	5	5	5	6	5	5	5	5	5	6	5	5	5	4	5	6	6	6	6	6	6	5
2	4	5	1	4	4	2	8	1	2	4	5	5	5	4	4	5	3	3	1	2	3	3	2	3	3	3	2	1	2	3	1	2	2	2	3	3	7	7	1	1	1	1	7	1	7	1	2	1	7
2	2	5	2	3	5	2	11	2	2	6	5	6	6	5	5	6	6	4	6	6	6	5	6	6	7	7	7	7	6	7	7	7	7	6	7	7	6	6	6	6	4	5	7	7	6	7	7	7	6
1	4	5	1	4	5	2	1	1	2	5	5	5	4	5	5	7	5	5	5	5	6	4	6	4	7	5	5	6	5	7	5	5	5	5	6	5	5	5	6	5	6	6	6	6	6	6	6	6	5
2	4	5	1	4	4	1	8	1	2	5	6	5	4	6	4	5	7	7	7	7	1	7	7	7	7	5	5	6	5	4	7	6	5	6	6	5	2	7	6	7	7	7	4	5	4	5	5	5	6
2	4	5	1	4	4	3	9	1	2	7	1	7	7	7	7	7	7	7	7	3	7	7	7	5	7	2	7	7	7	7	7	6	7	6	7	7	6	6	5	6	6	6	4	4	4	4	5	5	6
2	4	5	1	4	5	1	6	1	2	5	6	6	6	6	5	6	6	6	6	5	5	5	5	5	5	6	6	6	6	6	6	5	6	5	5	6	5	6	6	6	6	7	6	6	4	6	7	6	6
2	2	5	2	3	3	1	7	1	2	5	4	5	4	4	4	4	1	1	3	2	7	2	4	1	2	1	7	1	1	1	1	3	3	3	1	4	2	2	2	2	7	1	4	5	3	4	4	6	5
2	2	5	2	3	4	2	8	2	2	5	6	5	5	6	6	7	5	5	4	6	5	4	5	5	5	4	5	5	6	6	6	7	7	7	7	2	6	5	5	5	6	6	5	4	6	5	5	5	3
2	3	5	1	2	2	2	4	2	2	1	3	5	4	4	3	2	3	2	4	4	3	5	4	3	4	3	2	3	2	3	2	3	2	2	3	2	4	5	3	4	5	3	4	3	4	4	3	3	4
2	2	2	3	1	4	1	12	1	1	2	2	2	3	3	2	2	2	2	2	2	2	2	2	2	2	2	3	3	2	4	4	4	4	4	4	4	3	3	3	3	3	3	3	3	4	3	3	3	3
2	2	2	3	2	3	1	1	1	1	5	4	4	4	4	5	2	4	6	6	5	5	7	7	7	7	4	4	5	5	5	5	7	7	6	6	6	5	5	4	6	5	6	5	5	5	7	7	5	7
1	2	2	3	3	6	1	10	1	1	4	4	4	4	4	4	4	4	4	4	4	4	4	4	4	7	4	4	4	4	4	4	4	4	4	4	4	4	4	4	4	4	4	4	4	4	4	4	4	4
1	2	2	3	2	5	1	3	1	1	5	5	5	5	5	5	5	5	5	5	5	5	5	5	5	5	5	5	5	5	5	5	5	5	5	5	5	5	5	5	5	5	5	5	5	5	5	5	5	5
2	4	2	3	1	2	2	9	1	1	6	4	5	5	5	5	6	5	6	5	4	5	5	5	6	5	7	6	7	7	6	7	7	7	6	7	7	4	4	4	5	6	6	6	5	6	6	6	6	6
2	2	2	3	2	4	1	6	2	1	2	1	3	3	3	3	4	7	7	1	3	1	1	2	1	2	1	3	2	2	3	3	5	5	6	4	5	5	6	4	5	6	5	5	5	4	4	5	5	4
1	3	2	3	2	4	2	4	1	1	6	7	6	7	6	7	5	6	5	6	5	5	5	5	5	5	6	5	6	5	6	6	6	5	6	6	7	6	5	6	6	6	5	5	6	4	6	5	5	6
1	3	2	3	1	3	2	3	1	1	7	5	7	6	6	6	6	6	1	7	7	7	7	7	7	7	7	7	1	7	7	7	7	7	7	7	7	5	5	5	7	5	5	4	5	5	6	5	5	7
2	2	2	3	1	1	2	8	2	1	3	6	5	6	5	6	6	5	7	6	5	6	5	6	6	6	5	4	5	5	5	5	6	5	6	5	6	6	6	6	6	6	6	7	7	7	7	7	1	6
2	3	2	2	3	3	3	2	1	1	5	5	6	6	6	6	5	5	4	5	5	6	4	4	4	6	5	5	4	4	5	5	6	7	6	5	6	1	1	6	2	3	1	1	2	3	3	2	3	6
2	3	2	3	3	5	3	9	2	1	6	6	5	5	6	6	6	6	6	6	5	6	6	7	5	5	3	2	2	3	3	3	7	7	6	7	7	2	2	2	3	3	3	3	2	1	7	3	1	5
1	3	2	3	2	2	1	6	1	1	6	5	5	5	5	5	5	7	7	7	3	7	7	7	7	7	5	6	4	6	4	5	7	7	1	7	7	5	5	4	4	4	4	3	4	4	4	4	5	5
1	6	2	3	1	4	1	5	2	1	7	7	6	7	7	7	7	4	4	5	3	4	5	4	3	4	6	6	6	6	6	6	7	7	7	7	7	3	3	2	3	3	2	4	5	5	5	6	7	4
1	3	2	3	1	1	2	1	1	1	3	3	3	3	3	3	3	4	6	5	6	5	6	6	4	5	3	3	3	3	1	3	3	4	3	3	2	3	4	3	3	3	3	3	2	3	2	7	1	4
1	5	2	2	6	6	2	7	2	1	5	4	5	6	5	6	5	6	4	4	4	5	5	5	4	4	3	3	2	3	1	4	6	5	4	5	5	3	3	3	4	3	3	1	3	7	2	2	3	7
1	3	2	3	1	3	3	10	2	1	7	7	7	7	6	7	7	6	6	5	6	6	6	6	5	6	7	7	7	7	1	7	6	7	7	7	7	7	1	7	7	7	6	4	4	3	6	4	4	4
1	2	3	3	2	5	1	3	2	1	6	4	4	6	6	6	4	7	7	5	5	6	7	7	7	7	4	4	4	4	4	4	4	4	5	4	4	7	6	6	6	1	4	7	7	7	4	4	4	7
2	2	3	3	2	4	1	3	1	1	4	5	4	4	4	5	4	6	6	6	5	5	6	7	7	5	4	4	4	4	4	4	4	4	4	4	4	5	5	5	5	4	4	5	6	5	5	5	5	4
2	3	3	3	2	2	1	3	1	1	6	6	6	6	6	6	6	6	6	6	6	6	6	6	6	6	6	6	6	6	6	6	6	6	6	6	6	6	6	6	6	6	6	6	6	6	6	6	6	4
1	3	3	3	3	6	1	12	1	1	6	6	5	6	4	4	5	5	5	5	6	5	5	5	6	7	5	5	6	5	5	5	4	5	5	5	5	5	5	5	5	5	5	5	5	4	5	5	5	6
1	2	3	3	3	5	3	2	1	1	5	6	5	5	5	5	5	5	5	5	5	5	5	5	5	5	5	5	5	5	5	5	5	5	5	5	5	5	5	5	5	5	5	5	5	5	5	5	5	5
2	2	3	3	3	6	1	9	2	1	7	7	7	7	6	6	6	6	7	6	6	6	7	7	7	7	7	7	6	6	6	6	6	6	7	7	7	6	5	5	5	5	5	6	6	4	5	5	5	6
1	2	3	3	2	4	1	7	1	1	6	6	6	7	7	7	7	7	7	7	7	7	7	7	7	7	7	7	7	7	7	7	7	7	7	7	7	7	7	7	7	7	7	7	7	4	7	7	7	7
1	3	3	2	4	6	1	12	1	1	6	5	7	7	7	7	5	7	7	7	7	7	7	7	7	7	7	4	5	7	5	7	5	5	7	7	5	5	6	6	5	6	7	7	5	6	6	7	6	6
2	3	3	3	4	6	2	1	2	1	7	7	7	7	7	7	7	7	7	7	7	7	7	7	7	7	7	7	7	7	7	7	7	7	7	7	7	7	7	7	7	7	7	7	7	7	7	7	7	7
2	3	3	3	4	6	1	10	1	1	5	5	4	5	4	4	4	5	6	4	5	4	4	4	6	6	4	4	4	4	4	4	5	5	5	5	5	5	5	5	5	5	5	4	5	4	4	4	4	6
1	2	3	3	3	5	1	9	2	1	6	6	6	6	6	6	6	6	7	6	6	7	7	7	7	7	6	6	6	7	7	7	6	6	6	6	6	7	7	7	6	6	6	7	7	4	7	7	7	7
2	4	3	3	2	2	1	1	1	1	6	6	6	6	6	6	6	6	6	6	6	6	6	6	6	6	6	6	6	6	6	6	6	6	6	6	6	6	6	6	6	6	6	6	6	6	6	6	6	6
1	5	3	2	3	5	1	5	1	1	6	6	6	5	5	6	5	6	5	6	6	6	6	6	6	5	3	3	3	3	2	3	5	7	5	5	5	7	7	2	7	7	7	5	5	5	4	5	6	7
2	2	3	2	3	5	2	6	2	1	7	2	1	1	1	1	2	6	5	6	5	2	6	6	6	6	4	4	5	4	5	6	3	3	2	4	3	3	3	3	1	2	3	2	2	2	3	3	3	5
1	3	3	2	3	5	2	8	2	1	3	1	2	4	2	2	2	3	3	1	6	3	5	3	1	2	1	1	7	1	1	1	4	4	5	5	4	4	3	3	1	3	3	2	1	2	3	3	3	2
2	5	3	2	4	5	1	2	1	1	7	7	2	7	7	7	7	4	5	4	5	5	5	6	4	5	6	5	6	7	4	6	4	5	5	5	6	5	4	5	4	4	4	6	6	5	6	5	7	3
2	2	3	2	3	5	2	8	2	1	5	6	5	5	6	6	6	6	6	5	7	5	6	6	5	7	5	6	4	6	5	5	5	6	5	6	6	5	5	4	5	5	5	6	6	6	6	6	6	6
1	5	3	2	5	5	2	1	2	1	6	6	5	6	6	6	6	4	3	3	4	4	5	5	4	4	3	1	1	2	4	4	2	7	7	7	7	1	7	7	7	7	7	5	5	4	4	4	5	6
1	6	3	2	5	5	3	3	2	1	6	6	6	6	4	6	7	6	6	6	6	6	7	6	5	5	6	6	4	6	6	6	5	5	6	5	6	7	1	2	1	1	3	5	6	6	6	7	6	7
2	5	3	2	3	4	3	5	2	1	5	6	5	5	5	6	5	3	3	3	3	3	3	2	3	3	5	6	5	6	7	5	6	6	5	6	6	7	7	7	7	1	7	2	3	3	2	3	3	3
2	5	3	2	6	6	2	6	1	1	7	7	1	7	7	7	7	5	5	6	5	6	7	7	6	6	5	5	4	5	6	4	5	6	6	7	6	5	4	5	4	3	5	6	6	5	5	6	6	6
1	2	3	2	3	4	1	2	2	1	7	6	5	6	5	7	6	6	6	6	6	5	6	6	6	6	5	5	5	4	5	5	7	3	7	7	7	6	7	5	6	6	5	6	6	6	5	7	6	6
2	3	3	2	3	3	1	4	2	1	2	3	2	4	2	2	3	4	4	4	3	4	4	6	5	5	1	1	7	1	3	1	7	6	6	5	6	6	7	6	5	5	6	5	5	5	4	4	4	4
1	5	3	1	4	5	2	10	2	1	7	7	7	7	7	7	7	3	7	7	7	7	7	7	7	7	6	6	5	5	5	6	6	6	4	6	6	4	5	4	5	7	6	7	7	1	7	7	7	4
1	2	3	2	2	4	1	6	1	1	7	6	7	7	7	7	7	6	6	5	6	6	4	6	6	4	2	3	2	3	3	3	5	6	6	6	6	5	7	5	6	6	7	4	5	4	4	4	4	7
1	2	3	2	3	4	2	2	1	1	3	5	3	4	4	4	4	1	7	5	7	7	7	7	7	7	5	5	4	6	6	6	5	6	5	5	6	6	6	6	7	6	7	5	4	4	6	5	5	3
1	3	3	2	3	3	3	3	2	1	6	4	6	5	5	6	7	7	6	7	6	7	7	7	7	2	2	1	1	2	2	7	5	5	5	5	5	6	5	5	5	5	6	5	6	5	6	6	6	5
2	5	3	2	4	4	1	3	2	1	5	5	6	6	5	5	6	6	7	6	6	6	6	6	6	6	6	5	4	4	5	4	5	6	6	6	5	6	5	6	5	6	6	7	7	7	7	1	7	7
2	5	3	2	5	6	3	8	1	1	5	5	5	4	4	6	5	7	7	7	7	7	7	7	1	7	3	2	3	3	3	3	6	5	6	7	5	6	7	7	6	7	7	7	7	2	7	7	7	5
1	3	4	3	3	5	1	3	1	1	7	6	6	6	7	7	7	6	6	6	6	6	7	7	7	7	5	6	6	6	6	6	5	5	6	6	6	7	7	7	7	7	7	6	6	6	6	6	6	6
2	3	4	2	4	6	3	2	1	1	5	5	6	6	6	6	7	7	5	6	6	5	6	6	6	7	5	5	5	5	6	5	7	5	5	6	6	3	4	3	4	5	4	7	7	7	7	1	7	7
1	3	4	1	4	4	1	5	2	1	5	6	6	6	6	5	6	6	6	6	5	5	5	5	5	5	6	6	6	6	6	6	5	6	5	5	6	5	6	6	6	6	7	6	6	4	6	7	6	6
1	5	4	1	4	5	2	8	1	1	6	5	6	7	6	6	6	7	7	7	7	7	7	7	1	7	6	5	5	5	5	5	5	5	5	6	5	6	6	6	6	4	5	4	5	4	4	5	4	6
2	3	4	1	4	5	3	4	2	1	3	6	5	6	6	6	6	6	6	5	6	6	6	6	5	7	5	5	5	5	5	4	6	7	5	5	6	6	6	6	6	5	6	6	6	6	5	5	5	4
2	3	4	2	3	5	1	1	1	1	7	6	7	7	7	7	7	7	7	6	7	6	7	1	7	7	7	6	7	7	7	2	7	7	7	7	7	5	6	6	5	5	6	7	6	5	6	6	6	7
2	2	4	2	2	3	3	5	1	1	6	7	7	7	7	7	7	6	6	5	7	6	5	6	6	6	5	5	6	6	6	5	5	6	5	6	6	5	4	5	6	5	7	4	5	4	5	5	5	5
2	3	4	1	4	5	3	6	2	1	4	5	6	6	4	5	5	6	6	5	5	6	5	6	5	6	2	2	2	3	4	3	6	6	6	6	6	5	6	5	7	5	6	4	4	4	4	4	4	7
2	3	4	2	4	5	2	2	2	1	3	5	5	7	6	5	5	4	5	4	4	6	4	4	5	4	6	5	5	6	5	6	5	6	6	6	6	6	7	7	6	7	1	6	7	6	7	7	7	6
2	4	5	2	3	5	3	9	1	1	1	7	7	7	7	7	7	7	7	7	1	7	7	7	7	6	7	7	1	7	7	7	6	7	7	7	7	5	6	5	6	5	5	5	6	5	6	5	7	7
2	4	5	2	4	6	3	12	2	1	3	4	4	6	4	6	3	5	5	6	6	6	6	6	4	6	7	7	7	7	7	1	6	6	5	6	6	7	7	7	7	1	7	5	7	4	5	4	6	5
1	4	5	1	4	4	1	11	2	1	7	5	5	6	6	6	5	4	4	5	5	5	4	5	3	5	3	3	3	3	3	3	5	7	5	6	5	7	7	7	2	7	7	6	6	5	5	6	7	5
1	4	5	2	3	4	1	9	1	1	5	6	6	6	6	5	5	7	7	7	7	7	2	7	7	7	4	4	4	4	4	4	6	5	6	5	6	7	6	1	7	7	7	6	6	5	5	5	7	3
2	2	5	2	3	3	1	9	1	1	6	6	6	6	6	6	7	5	5	5	5	4	5	5	5	5	5	6	5	5	6	6	6	6	6	6	6	6	6	4	6	6	6	5	5	4	5	6	6	4
2	4	5	2	3	4	3	10	2	1	1	3	2	2	2	2	7	2	2	7	1	2	7	4	1	2	2	7	1	1	1	1	3	2	2	7	1	1	7	1	7	1	1	2	2	2	3	3	3	2
1	2	5	2	3	4	1	2	2	1	4	5	5	3	5	5	4	5	5	6	5	5	7	5	5	6	5	6	5	5	5	5	3	3	3	3	3	1	1	1	1	3	7	3	4	5	4	4	4	7
2	2	5	2	3	3	3	1	2	1	6	6	5	4	6	6	6	6	6	6	6	6	4	5	4	6	6	6	4	5	5	6	5	6	6	5	5	5	7	4	6	5	5	6	6	5	5	6	6	5
[truncated: 16 more columns]
